# Supplementary material for: Human intracardiac SSEA4+CD34- cells show features of cycling, immature cardiomyocytes and are distinct from Side Population and C-kit+CD45- cells
Source: PLoS One. 2022 Jun 16;17(6):e0269985. doi: 10.1371/journal.pone.0269985 (PMC9202910; doi:10.1371/journal.pone.0269985)
Supplement: S1 Data — Percentages of FACS analyzed populations. (XLSX) [file pone.0269985.s024.xlsx]

## Sheet: Data
Primary ID	Subj ID	Clinical Classification	Population	Fixed	Location	PPIA	ADRB1	BMPR1A	GJA1	POU5F1	ID1	TWIST1	SOX2	XIAP	MSX2	YAP1	SOX18	EFNB2	SERPINE1	NOS3	BAX	EDN1	FLT4	MYOCD	ABCG2	EPAS1	ISL1	NOTCH1	TGFBR1	AGTR1	BIRC5	GATA6	NES	STK4	ACTA2	CD31	KDR	ABCB1	THY1	ALDH1A1	BMI1	EPHB4	HEY1	NOS2	TBX20	ACTC1	KIT	GATA4	MEF2C
1	12	Donor	Ckit+ CD45-	No	LA	20.0324												21.1777			22.099					20.9171										25.5229						22.4878	21.4786				23.0255
2	12	Donor	Ckit+ CD45-	Formaldehyde	RV	10.7882	23.4701	14.951	10.4977	20.9212	12.9697	17.5411	20.888	16.7047	17.4965	17.4851	25.6413	14.2355	17.2636	20.9682	13.6063	15.9439		18.1223	18.6306	12.9652	20.7234	14.4869	14.2348	17.3945	16.2374	15.953	14.8743	15.3199	14.9013	21.844	12.3162	21.0798	15.7098	16.5824	15.8333	14.5818	16.3253	24.5147	14.9621	13.9341	19.7262	13.8961	18.3243
3	12	Donor	Ckit+ CD45-	No	RV	19.9403													23.9163		20.3219					18.8839		20.9009					20.9904							22.465		21.7195					20.1071
4	12	Donor	Ckit+ CD45-	Formaldehyde	LV	17.2106		20.8428	19.8276	22.9508				22.361				21.6605			19.9381			21.4908				20.9179			20.8252		18.2721	21.0178							21.8436	22.0622			22.6249	16.7159		20.0336
5	12	Donor	Ckit+ CD45-	No	LV	21.7181								23.7236					23.6418	23.2364						18.7476										22.1299				21.8363
6	12	Donor	Ckit+ CD45-	No	RA	16.4412	22.2333		16.6183		17.0785	23.9757		19.5853		21.1409	23.0023	18.9423	14.3993	21.8825	17.0339	20.395	20.7848			15.8702		18.6359	21.4596				19.511	19.3736		17.9241	17.4612			22.0596	21.479	19.0826	20.394		22.7917		18.6753	20.6073
7	12	Donor	Ckit+ CD45-	Formaldehyde	RV	20.7955		21.321		21.8105	20.5313		24.5097		21.8321	24.3581	25.5048	21.9696	21.147							19.2426							22.2169				21.6471										23.6043
8	12	Donor	Ckit+ CD45-	No	LA	18.4468			17.477				22.3954	23.7155		23.531		20.9796	18.7896							18.3391			21.4611				22.4422	21.0633	22.8569	22.7659	20.6907		22.5465	21.6466			22.1145		21.852			22.0128
9	12	Donor	Ckit+ CD45-	No	RV	17.8048			17.9506		18.4448	24.6366		22.888		27.0707	24.5419	20.9165	17.3221		19.6368	21.3454				16.4043		20.9816	19.5113		21.3051		20.2318			23.614					19.9145	21.3505			21.2022				21.0671
10	12	Donor	Ckit+ CD45-	Formaldehyde	RA	21.2702									21.7069				21.0289							22.4307
11	12	Donor	Ckit+ CD45-	No	LV	18.0837		21.8455	17.8168		17.5345			22.9672		24.1013	28.5138	20.3064	20.165	20.3383		20.777	22.4697			16.5801		18.8761	20.2012				19.3199			19.7576	19.4511	20.1446			22.2247	19.968	21.5239		21.3288			23.5384	22.5316
12	12	Donor	Ckit+ CD45-	Formaldehyde	LA	19.145	23.9902	21.976	18.8999			24.6614				23.257			24.0215		20.0517					17.9952			22.8409					19.0245							21.3971
13	12	Donor	Ckit+ CD45-	No	RA	17.0648	22.9255		18.0746		18.1582			22.5742		23.3017		18.735	15.9693		21.0658	21.9002				17.9849		19.2663					21.7837			18.3826	18.5745		24.1573	21.9813		18.9832					18.9287		21.4307
14	12	Donor	SSEA4+ CD34-	No	LV	17.6735			19.1072		22.4086		21.8838	21.3621		21.2643		19.9939	21.3357		19.4337			20.9435	21.3268	17.7929		19.6304	22.8176			22.2994	20.8642	21.5248	21.2588					16.9872	20.7654		22.9034		20.4474	22.5132		21.9489	22.0098
15	12	Donor	SSEA4+ CD34-	Formaldehyde	RA	17.9871	22.0966	20.1212				22.3912	19.4466		21.7188	23.2094		20.9283	17.6883		19.9841	21.1806				16.9204		19.5861	20.5936			23.9773		19.1633	23.1206	21.291				18.3822			21.0347		26.9888	20.7022		21.8604	23.1728
16	12	Donor	SSEA4+ CD34-	No	LA	18.1151			18.3737							23.4867		19.4849	19.7126		22.6713			21.9521	22.6469	18.8358		21.4453	23.9267			23.0974		20.4659						18.7568	20.1069				21.0378	15.9923		21.4145
17	12	Donor	SSEA4+ CD34-	Formaldehyde	RV	22.8607	23.8833				19.9229	23.6125	20.8842					21.5898	21.7385						21.9485	20.581		21.1254					22.2952			23.8842							21.2277					21.8666
18	12	Donor	SSEA4+ CD34-	Formaldehyde	LA	19.5963	22.0409		19.1958							24.5098			21.0083							19.7302		20.1818												20.9695	22.9119					19.365
19	12	Donor	SSEA4+ CD34-	Formaldehyde	LV	21.0134		22.6933	21.0086		23.0592		21.9032			25.6002			21.7219					22.0344		20.2515		20.1217					21.5614	21.6555		23.9728				21.5501						22.7204
20	12	Donor	SSEA4+ CD34-	No	RA	15.0468	22.8476	19.2727	14.7486		19.3493	22.6402	17.9386	20.1562	20.6712	20.269	27.0499	17.509	15.5997		16.8219	19.9745		22.8114		15.0075		18.4786	19.3518			22.3956	19.4474	18.239	25.4811		21.428	21.402		13.6678	19.4201	21.2374	19.9207		20.1408	14.5294		20.4109	20.125
21	12	Donor	SSEA4+ CD34-	No	RV	17.4776			17.9945		20.0928	23.1311	19.7019	22.229	23.1204	20.8606		20.8465	19.4778		19.0782					18.2328		21.1961	20.8922			23.1467	20.7738	22.1453		23.4144	22.458		23.4071	17.4947			22.2121		20.9403	19.8088		22.2598	23.0371
22	13	Donor	SP CD45-	No	RA	19.3847		21.5388	19.067	23.0991	21.7679	23.4564				22.2752	23.5272		20.4249			20.2676			21.1236	17.3435			19.4521			22.7096	22.591			20.1077	21.2209		22.0859		22.1377	20.7912	21.211		20.7436			20.4638	22.7873
23	13	Donor	MP	No	LV	11.2853	19.8003	16.3687	10.6954	18.9887	12.3439	17.5565	22.0674	16.0653	18.7246	18.3091	17.6169	13.6519	12.0989	14.618	13.657	14.3032	16.086	16.4256	19.9194	10.4608		12.8298	14.7316	20.2461	22.0503	19.1786	12.8241	13.6857	16.4894	12.8527	13.0311	14.8327	15.375	16.577	14.8927	14.2403	14.9089	22.756	14.0921	17.0414	18.6559	15.9395	13.8733
24	13	Donor	SP CD45-	No	LV	15.1695		20.4411	15.1874	19.52	15.9335	19.5878		20.1107	21.6723	19.8053	23.4865	17.5472	16.8304	18.1454	17.4374	17.7673	21.3497	20.1374	20.6904	15.4207		17.9391	19.6003			21.4066	17.1569	18.046	24.7184	17.216	17.4677	18.2684		19.5464	17.9295	18.2639	19.194		16.7055			20.8024	18.0771
25	13	Donor	SP CD45+	No	RV	14.943	21.3259	20.3617	15.7728	22.9915	18.063	27.777		19.4453	21.3806	20.7641	28.0305	18.5879	14.9089	22.1033	16.754	19.913		19.0767		15.3247		17.0732	17.2909			22.0422	18.9792	15.416	20.6419	18.604	19.4246	16.743	23.5364	18.9812	18.1321	19.7955	21.6667		18.8515	20.7741	19.0244	21.2047	19.6712
26	13	Donor	SP	No	RV	14.4281	21.1679	19.7486	15.7689	21.7099	14.5212	23.7665		19.2191	23.0447	19.4238	20.3249	17.1348	17.3497	18.5989	16.1144	15.7689	22.2836	23.0462	20.6628	13.8861		15.7734	16.6249			20.9946	17.0624	15.4176	21.7822	15.6721	17.6468	14.7351	20.7363	18.7499	16.9358	17.4764	17.5803		18.7409	20.637	20.7633	19.135	17.1406
27	13	Donor	MP	No	LA	11.6794	20.6514	16.4209	11.4216	19.8014	12.9626	16.9837	22.3661	16.7219	16.7028	18.1054	20.2814	14.6722	12.1275	15.8511	14.4546	15.2088	18.1716	16.7282	19.6159	10.9185		13.9333	14.0264	17.7609		17.2249	14.3863	13.1596	17.5467	14.6907	14.5156	15.2027	16.0193	14.062	14.6789	15.9229	15.8858		12.5312	16.7415	18.1908	16.2381	15.3688
28	13	Donor	SP	No	LA	16.897	21.8878			22.0674	20.2253					28.5311	32.5383		20.9969		19.4159				22.6813	18.6887		20.9594	20.0318					16.7384		22.4394		17.1159			18.5476						19.5024		22.5222
29	13	Donor	MP	No	RV	11.7582	18.742	16.0474	11.1105	18.2452	11.1228	17.6686	21.3709	16.0802	18.4347	18.3086	17.6382	13.503	14.0932	14.2182	13.6942	14.1821	15.4487	16.3891	19.6788	10.8497		12.7281	14.5742	21.514	22.1193	17.6632	13.0349	13.666	17.4808	13.0889	13.1995	14.2322	16.9223	15.0239	14.6153	13.8911	14.6275	21.8829	13.3335	16.1515	17.7211	15.3863	14.0184
30	13	Donor	SP CD45-	No	LA	21.3247					21.9325					24.5227	29.8572	22.1898	21.0476		21.9115	20.9496		22.05		18.8928			20.8794				21.7011			21.7396	20.5258	19.2046		21.9018								22.499	23.2577
31	13	Donor	SP	No	RA	14.0973	18.2564	22.0391	17.9036	20.2354	17.8887	21.2016		18.54	22.2934	28.6657	26.7796	19.8703	18.3916	20.4814	16.3691	19.2499	21.2167	24.4064		16.0642		16.3786	16.6074			22.3727	19.7723	13.869	22.0752	19.2443	22.4371	14.6507	21.1474	19.1686	15.9731	21.3851	20.4917		20.7754	21.0783	16.9581	22.8069	19.3803
32	13	Donor	MP	No	RA	12.1075	18.9459	16.1202	13.129	18.6658	12.7998	16.8895	23.3861	16.7105	17.7555	18.5837	20.2993	14.9184	14.1018	16.0398	14.6183	14.7669	17.6408	17.7152	22.5806	11.4618		13.9491	14.5368	21.8906	19.9128	17.1018	15.3163	13.5033	17.4208	15.0503	15.2722	16.8145	18.1045	14.7519	15.128	16.0144	15.7853		12.172	15.9979	18.5621	15.437	15.5922
33	13	Donor	SP CD45-	No	RV	15.9459		20.0065	15.7621	21.7337	14.8184	20.426		20.8297	21.8656	19.8376	23.389	17.5267	18.7368	18.3017	18.5015	16.9998	21.4691		21.8828	14.4516		17.1108	18.9102			22.6412	17.4869	20.5204	22.0831	16.3738	18.0019	17.0135	21.2925	20.1641	18.6425	18.5679	18.6215		18.9991	22.2073			18.6664
34	13	Donor	SP CD45+	No	LV	14.0955	18.6703	21.2225	19.0977	21.0259	18.8632			17.8421	22.3507	25.5711		21.1615	17.5441		15.0561		24.9312		22.6616	18.9034		15.4972	15.3469		21.3678		23.4648	13.7288	19.9702	18.3873	22.4099	14.5997		18.0121	16.4191	21.1291	19.5371		22.0585	21.5039	18.44		19.6467
35	13	Donor	SP	No	LV	13.3208	17.8213	18.8066	15.85	19.8	16.5428	20.8194		17.7761	24.4594	18.9033	22.585	17.8086	15.7609	19.0672	14.2932	17.5478	20.9521	22.2072	20.7679	14.7075		14.9255	14.7254			21.387	17.3287	13.6837	19.2534	16.9822	17.3183	14.1773	19.6703	17.2357	15.6072	18.5378	17.8887		17.2928	19.1958	18.5141	19.7286	18.2975
36	13	Donor	SP CD45+	No	LA	14.7485	20.9379			20.8638	19.0868			20.4374				20.5639	21.0329		18.2141					18.9783		17.596	18.4667					14.7035	21.0996	22.0213		15.8721			17.5034		24.5101				17.5282
37	13	Donor	SP CD45+	No	RA	12.3364	17.5347	21.9961	17.8167	19.2977	18.6489	23.9953	22.3111	17.5492		23.5945		18.7114	17.5454		14.8705	21.5152	21.0562		21.6682	16.2158		14.8812	15.8991		19.6069	21.3117	22.3681	12.274	21.5604	18.75		13.7985	20.1827	18.6753	14.5691	20.2511	21.6417		21.7732	19.114	15.9847		22.5097
38	11	Donor	MP	No	LV	12.4666	21.341	18.3004	10.6061	19.5056	13.0832	17.2848		19.5565	19.9582	18.1953	20.9239	15.011	12.7787	14.2392	14.881	16.6098	15.4582	15.968	22.2317	11.2447		13.2118	16.9333	20.4326	21.9945	17.7489	13.576	15.8893	17.1057	15.132	13.3578	18.6333	18.984	16.7799	17.8255	15.6528	15.4438	22.004	15.1757	20.5263	18.7681	16.6811	14.4991
39	11	Donor	SP	No	LV	21.1595			18.8804		20.8937							22.1407	20.8908	21.8712	21.0921					19.4591		19.746				21.733	21.6156			22.8941	22.0957	21.074		22.854					22.2656
40	11	Donor	MP	No	RA	11.1249	18.7697	17.1214	12.5546	19.5687	12.182	14.9481	21.7409	17.9399	18.0881	17.305	21.6822	15.8319	10.752	15.4466	14.287	15.3148	17.6605	17.1256	22.6619	11.0169		13.6122	14.8958	19.9129	21.1589	16.932	14.3692	14.5915	17.1965	15.4738	14.8918	19.5376	17.2155	15.2541	16.5986	16.3594	15.9806	23.7832	12.9574	18.5093	18.7225	15.8375	16.43
41	11	Donor	SP	No	RA	19.8884	24.7164		18.5525		18.7362			24.0858		22.5873	31.4646	20.8877	18.9269	20.8593	20.8657	19.857	21.3897			17.0956		18.7911	22.837				20.2651	18.8605		20.5274	18.9445	19.413			22.817	20.3638	22.6113						20.5663
42	11	Donor	Ckit+ CD45-	No	RA	14.9878		23.2946	15.3151		14.4886	25.2779		20.0893	21.8005	19.9198	27.729	16.3761	13.2757		16.5067	16.6856	21.6563	21.9432		15.8151		17.1715	19.6903			23.8324	18.8378	19.0059	20.3984	16.595	15.6258		22.0817	19.3759	18.4465	17.5014	18.339			22.5168	17.0549	20.8276	18.5611
43	11	Donor	Ckit+ CD45-	No	RV	17.0125		23.0488	18.6355		21.6714	22.9478		20.768		23.5239		20.8645	17.802		18.548	22.2075		23.0947		17.1482		19.1726	22.9756							22.8425	22.1079			20.4615	20.5062	22.8735	20.4802				19.119		20.4889
44	11	Donor	Ckit+ CD45-	No	LV	15.5138			15.5441		16.5866			20.9588	21.2171	19.9221	21.4181	18.7845	15.1136		17.9216	21.5759	22.2987	22.7433		15.7748		18.69	19.6058				21.2423	19.4591	27.8132	19.4013	17.4242	18.9692			20.2874	19.5885	17.5446				18.2106	21.8463	19.9024
45	11	Donor	Ckit+ CD45-	Formaldehyde	RA	17.7717	19.6543	19.0062			18.0727	19.4593	17.921	20.929	18.2263	22.1918	21.9569	19.9105	17.2326		17.9408	19.2907				18.3587		20.0845	21.9981				19.5438	19.4437	21.6161	19.583	19.2445					18.9551	20.854			20.6601	19.5895		20.7012
46	11	Donor	Ckit+ CD45-	Formaldehyde	RV	17.8173	20.1361	19.6203	20.0189	19.9818	19.0595	19.6577	18.2769	20.7116	20.4538	21.4329		21.7646	18.5703		18.4462			21.8334		17.841			22.4302			22.3868	20.3455	19.8048	24.5781	20.9915	21.2573			21.8091		22.5844	20.8667				20.3721	21.6577	20.8467
47	11	Donor	Ckit+ CD45-	No	RA	16.2932		22.3001	16.1501	21.6185	15.7628	21.0969		21.5798	22.099	21.0534	20.9649	17.3947	14.6028	21.5219	17.9407	17.6968	20.4753			15.9806		18.6972	20.135				19.2632	21.534	25.0916	17.7721	16.7931				20.5075	19.2384	20.1523				17.9948	20.6061	19.4684
48	11	Donor	Ckit+ CD45-	Formaldehyde	LV	17.8052	19.494	18.2957	18.6235		17.86	20.19	17.6829	19.8641	18.6352	21.2278			18.8856	22.3956	19.2952			21.2719		17.0457			22.7776				20.6392	20.3675		23.4059	20.4194	21.0514				19.8592	20.4612				21.5564
49	11	Donor	Ckit+ CD45-	No	RV	17.9359			17.7569		21.0342			22.347		25.346		21.5494	18.1561		21.2689					18.3634							22.0014	19.4628		20.9281	19.5088				21.0848		20.3519				19.2591
50	11	Donor	Ckit+ CD45-	No	LV	17.8246		22.0591	17.1654			20.0926				29.0979			19.6744							18.3434			22.1037					20.7298			21.7703			20.6744	21.4239						18.7604		22.4622
51	11	Donor	Ckit+ CD45-	Formaldehyde	RV	18.7462	24.6121	21.1357	20.979		20.8184	20.6933	20.7436	21.0079	20.9731	23.3178					20.9606					20.324								20.9798		22.909							23.9367
52	11	Donor	SSEA4+ CD34-	Formaldehyde	RA	19.1455	21.4556						19.1415			22.2093			20.1765		18.1378					17.7834		20.2912	24.4843				18.9283	21.9199						19.205					23.0558	22.0192
53	11	Donor	SSEA4+ CD34-	Formaldehyde	RV	17.3086	18.9287				19.5822	20.2702	18.5005			19.6487	25.6868	21.7861	17.6312	21.4841	17.7587			20.1789		15.9528		19.493	21.5991	20.9303			18.3442	19.1832	21.8294		22.04		20.7797	21.2634	23.8137	23.0085	21.3542		24.0888	21.1941		23.848	21.2863
54	11	Donor	SSEA4+ CD34-	Formaldehyde	LV	16.7036	18.2705	16.9244	18.0169	18.3989	17.6528	17.4366	16.7157	18.7171	17.4531	18.6388	24.3977	22.1692	17.3708		17.4871			19.4382		15.0039		18.8784	22.712			21.3013	19.2	18.5513	20.078				20.7922	18.021	22.4414	19.5584	23.556			21.7743		25.9979	21.5485
55	11	Donor	SSEA4+ CD34-	No	RA	13.4589	20.9724	18.0457	14.3032	22.0071	17.2184	17.9111	18.0823	17.8082	21.5187	16.5877	26.2284	18.6053	14.5122	20.4898	15.643	20.5524		17.2915	21.799	12.6478		16.6976	17.3946	19.7209	21.6735	18.5604	17.315	16.7884	19.1198	21.2833	19.6056		18.7978	14.2719	16.0127	19.7497	18.1976		16.2294	10.6039		16.0127	17.4744
56	11	Donor	SSEA4+ CD34-	No	LV	11.8996		17.6461	16.0969	19.6552	16.5989	15.9228	18.641	16.3736	20.2142	16.0123	28.7985	18.8626	14.202	21.5979	14.6348	22.7825		17.9967		10.7439		15.2935	16.1405	18.8274		19.7108	16.3492	16.0888	18.6073	21.8084	21.7483		16.9286	13.3455	15.7387	18.7407	17.8917		18.2036	17.0117	23.6908	19.0909	16.6901
57	11	Donor	SSEA4+ CD34-	No	RV	12.6768	22.739	19.9331	17.5628	23.9158	17.6793	17.1178		17.9659	20.8494	17.0385		18.5916	13.9866		15.8188	19.8009	22.3271	18.6142		11.7291		15.9408	16.3997			20.4195	17.2079	17.1031	18.985	21.7548	20.1067		17.9757	16.104	17.0372	18.8231	19.8733		18.8449	15.9598		19.4748	18.5853
58	11	Donor	SP CD45+	No	RV	18.4868										24.7094			22.0162		21.3836					20.92		20.5043						19.6768			22.2368	19.8934			21.3908		23.1901				22.5163
59	11	Donor	SP CD45+	No	RA	17.4772	23.3241	21.3269				21.9839							21.6782		21.0876								20.4874					17.6831				19.395			19.2251
60	11	Donor	SP CD45-	No	RA	17.222			17.5622		18.969	22.2191	21.9617			22.1257	25.0984	19.2883	19.1037		20.2154	18.7339		20.5305		17.4095		20.6388	22.8031			24.0508	19.6365			19.2442	19.3969						22.2107						22.0257
61	11	Donor	SP CD45+	No	LV	17.9523			20.6746		24.5247					24.0958			22.8325	21.7649						20.7209		19.1834	21.5333					18.9301		22.3887	22.1283	20.1527		21.2213	21.9581		23.2269
62	11	Donor	SP CD45-	No	LV	13.1418		17.4959	12.5507	16.2962	14.4906	19.6665	22.0235	20.2545	17.4002	17.679	29.4371	18.4975	20.3128	21.1738	16.363			19.8691	21.2351	18.7066	20.511	17.8259	17.1221		16.7423	18.5501	16.6382	18.0377	21.5171		15.2839		18.5243	25.9888	19.8331	17.5234	20.6143		19.8244	18.8799	19.9213	16.9898	22.0604
63	11	Donor	SP	No	RV	19.9424			19.0124	23.7246																19.3947		20.938						21.6783		22.184	20.2346				22.6871								22.6691
64	11	Donor	MP	No	RV	11.7966	19.8646	16.8137	10.8336	18.7069	13.0351	16.3576	21.3094	17.1994	17.0632	18.2975	21.8602	14.4355	11.5067	13.515	14.2626	16.0361	15.9939	15.3402	20.9134	10.7207		12.8223	14.5682	19.0353	20.9563	17.3363	13.5906	14.5638	17.9745	14.4239	13.3763	17.5791	17.9283	14.8488	15.7381	15.6119	15.4584	22.7615	13.3276	20.9344	17.4087	16.7991	14.755
65	3	Donor	MP	No	RA	11.5588	20.1147	16.7917	13.3853	19.6908	12.3541	16.1233	23.8611	17.8542	19.1421	18.0752	26.1697	16.6075	12.4351	17.6585	15.1148	16.5487	22.2	18.9387	23.2973	11.5689		15.1227	15.7782	20.2861		16.492	15.8813	14.3851	16.9576	15.7178	16.8395	18.8091	19.0651	15.4101	16.0922	17.4547	16.8298		11.9961	15.3115	18.9374	15.5568	16.9337
66	3	Donor	SP	No	LA	18.7056			17.3409					24.8786			31.245	21.0571	19.0351		22.3755					20.8947		19.9104	23.6438				20.7967	18.4412		21.5093	22.2043	19.9502			22.8371		23.7954				21.0622
67	3	Donor	SP	No	RA	16.7092	22.5644	24.112	20.4164		19.4747			23.5705		24.2553		21.8809	21.9404		20.1693	18.7732				18.2553		20.0521	20.9386		22.957		23.5444	16.0737	21.1428	22.6909	22.748	18.0933			21.3801		23.4978		23.7159		20.9028	21.9979
68	3	Donor	MP	No	LA	11.534	21.8631	17.933	10.9552	20.0002	12.6648	17.4324		18.3271	19.611	18.5041	23.3989	15.9748	11.2303	15.5809	14.9146	15.6166	18.746	17.8978	19.4572	11.3949		14.773	15.5515	19.9012		17.5887	14.8302	13.8341	18.3534	14.2229	15.2925	16.5787	16.5966	15.988	16.539	15.9063	16.7979		13.8319	14.9603	16.9068	16.7461	15.6104
69	3	Donor	MP	No	LV	11.1178	19.4649	16.7407	11.654	19.9252	9.037	17.5259		17.3122	19.3865	17.4848	17.6754	13.9942	12.5748	12.9872	13.8072	13.4081	15.2442	17.8313	17.1464	9.39232		12.8566	15.8554	21.6924	23.0497	17.4828	12.3261	13.6234	16.6695	11.8207	12.6652	13.9766	18.1425	16.0451	15.9394	12.7145	14.0481	22.7951	13.9163	16.7182	17.1562	15.7525	14.3497
70	3	Donor	SP	No	LV	16.3219	22.5865		19.7783	22.1501	17.1118			26.8456		24.5859	26.502	21.5716	19.4235	19.837	19.5672	19.1507				16.5293		18.5115	21.6032				19.6066	16.2756	20.9991	19.3928	19.8723	18.3931			21.6128	19.992	22.8694		22.8946		21.3056	22.682	21.2117
71	3	Donor	SSEA4+ CD34-	Formaldehyde	LA	20.0866		21.8085	20.7134	24.1729	22.2472	23.8026	21.2107																					21.7841							22.7893				22.6867	18.8097	19.4389
72	3	Donor	SSEA4+ CD34-	Formaldehyde	RA	20.4723			21.8891		21.2328		21.1277	22.6927		24.4006													22.6589												22.8702					19.1706	22.2954
73	3	Donor	SSEA4+ CD34-	No	LV	18.1824	25.3537		21.0766	21.4403	26.0767	20.0151			22.8852	22.8831	27.8234		19.6629		20.2387			21.5842		18.6865		21.0305				25.7724	22.6519									22.2062				19.928			23.3187
74	3	Donor	SSEA4+ CD34-	No	RV	17.1732		22.6637		23.0808	21.9253	20.9201		22.7591	21.844	22.6343			19.0689		21.4483			22.5515		16.6552			21.159	21.9779			23.8803		22.2415					21.3203		21.1878	23.0293		21.8699	16.0862		21.4127	22.3375
75	3	Donor	SSEA4+ CD34-	No	RA	16.9692	25.182	21.0037	17.6518		23.0618			20.01	22.684	20.1709	30.6858	21.9882	19.5781		18.7155			20.4831		17.465		21.0787	22.9676			26.0881	19.4804	21.0146						20.545	20.3249				20.5011	13.9344		20.4174	22.4491
76	3	Donor	SSEA4+ CD34-	Formaldehyde	RV	18.3422	22.1644	20.2429		20.4263	21.8193	23.0313	21.3717	21.6148		21.9866			20.6669		20.2375			22.5417		19.5503		19.6856	20.705				20.6833	19.3699						19.5922						19.4463	16.8844
77	3	Donor	SP CD45-	No	RA	10.7578		15.6432	11.2061	13.7064	11.2728	17.4289		17.9868	15.4002	17.3311	20.9338	16.2864	21.315	15.8449	13.7716	15.764	18.8211	19.8345	19.1869	18.1249	19.3073	14.8969	15.0361		14.8064	16.5716	14.2288	15.9769	19.4679	17.5429	11.5999		14.2028		17.7064	14.0168	16.8004	23.8284	16.6639	16.1696	16.9779	14.7876	17.537
78	3	Donor	MP	No	RV	11.8959		16.3426	10.908	18.4384	12.1795	17.3753		18.0919	15.8772	18.5957	23.0253	17.6541	22.9257		15.362	21.3851	22.1572	16.9683	22.3754	19.0493	18.8759	16.8007	16.1936		15.6571	16.4264	15.2967	16.4234			14.4246		20.3393		17.9078	16.5756	18.3739	24.6318	17.4052	18.086	21.323	14.8765	22.6254
79	3	Donor	SP CD45+	No	LV	11.1424		15.4185	10.2618	14.6046	11.651	17.2456	18.7258	17.6583	16.3308	18.0499	24.8075	16.0707	22.7227	22.5843	14.3007	19.7057		18.6289	20.3563	18.4962	18.5874	16.2484	15.2487		15.1097	17.1256	14.9572	16.2667	20.5462	22.2065	13.7303		16.0906	21.5151	17.7172	15.732	17.7534	21.6724	18.0371	17.4226	17.9603	14.9321	22.8807
80	3	Donor	SP CD45-	No	LV	11.1094	26.1267	15.5328	10.9565	14.2965	11.6333	17.4503	22.25	17.1678	15.5216	17.0446	21.039	15.772	21.1162	16.4164	13.9294	16.0972	17.9327	19.7611	20.0632	17.9539	19.1633	15.2649	15.37		15.2044	16.3931	14.4281	15.9073	18.4723	17.5633	11.593		14.5426	21.1383	17.1776	14.5692	16.5946		16.8962	16.9149	17.4864	14.4204	17.2619
81	3	Donor	SP CD45+	No	LA	11.1793	24.72	15.4431	10.6761	15.6824	11.8989	16.4518	20.3828	17.519	15.033	18.0781	22.512	16.759	19.6514	19.4628	14.371	18.6785	20.2045	16.9626	19.5006	17.3991	18.1335	16.0211	15.3817		15.5128	15.8295	14.3388	15.4539	21.873	22.2902	12.0709		15.6314		16.8394	15.6753	16.6525	23.0752	16.7842	15.1381	19.3314	14.0193	21.0908
82	3	Donor	SP CD45+	No	RA	11.4108		15.9586	10.6663	15.0547	12.1505	17.8216	18.8226	18.1218	16.0484	18.4271	24.5282	16.4848	22.0564	21.7955	14.7659	21.3916	20.466	18.2727	19.7182	19.0294	19.169	16.5978	15.7895		15.5923	17.2089	15.371	16.7941	20.6944	23.0173	13.993		16.497	21.8169	17.6295	16.3885	19.0996		18.5762	17.2263	18.7633	15.1318	22.6187
83	3	Donor	SP CD45+	No	RV	11.188		15.9624	11.4986	16.0141	12.3588	17.6711	21.1259	18.4046	15.5848	18.2512	23.8277	16.5631	22.1541	20.5563	14.778	18.968	20.005	16.7597	19.1409	16.9334	18.4197	17.0415	15.9041		16.1354	16.6108	15.3392	15.8105	20.4399	22.1369	12.5446		16.3813	22.0975	17.5977	16.3413	17.3939	24.7757	17.4382	15.5007	19.6576	14.4874	20.9803
84	3	Donor	SP CD45-	No	LA	10.7139		15.0389	9.72596	17.1456	11.0306	16.4067	21.9851	17.0912	14.5991	17.3347	21.782	16.0742	20.8066	20.5858	13.8779	20.0209	20.6527	16.9018	21.9115	17.3676	17.55	15.6955	14.7356		14.9875	15.1815	13.8419	15.4674	22.108	21.68	13.2191		18.8753		16.4157	14.9246	17.8363	22.5933	16.7112	16.846	19.2246	13.6725	21.4005
85	3	Donor	SP	No	RV	11.3267		15.7543	10.9555	15.2412	12.4598	17.6046	21.4925	17.7237	15.7699	18.0494	23.428	17.0171	21.518	20.7643	14.6699	20.099	22.2504	17.3264	18.5067	18.1541	18.8617	16.3586	15.3792		15.6529	16.3325	14.8816	15.7978	20.6356	22.4704	12.4595		15.9474	22.0205	17.4611	15.1362	17.6747		16.8793	15.3858	19.5267	14.7409	20.207
86	3	Donor	SP CD45-	No	RV	11.834		16.2826	11.0217	18.1018	12.5818	17.2615	20.7053	17.9446	15.7609	18.639	23.5926	16.9989	21.6753	20.7659	14.9685	20.2063	21.0747	18.1921		19.1381	19.6588	17.1072	15.8861		16.1145	16.2982	15.2372	16.3617	22.0137		14.1062		19.6894		17.6511	16.6796	19.0897	24.3768	18.2882	18.2659	21.5157	14.988	22.2321
87	4	Heart Failure	SP	No	LV	16.2499	23.8548	20.6304	14.9546	24.5495	17.7783	21.3614	23.4572	23.4162		20.1433	27.4069	19.2999	14.7998	19.0781	19.6601	22.9396	22.0587	19.9863		15.2361		18.8017	20.7342			21.2324	17.9335	17.3686	21.6049	19.3336	18.9509	19.0118		20.2386	18.9437	19.5863	20.6499		19.0105		21.1887	20.7684	20.1267
88	4	Heart Failure	MP	No	LA	11.7403	23.0889	22.7878		20.2101	17.593		23.7703	19.457		22.0766	30.5067	22.7584	21.1107	22.4323	14.5931				23.7353	19.8507		15.3853	17.6124		18.7952			14.0768	18.9117	16.4271		16.4848		14.663	16.6416	17.2607					15.2146		15.8563
89	4	Heart Failure	MP	No	LV	11.3036	21.4061	16.5287	10.1963	19.5531	11.6078	17.2414	22.2789	17.3454	18.5204	17.7691	20.2864	15.3749	9.92665	16.9168	15.1259	16.1192	17.1751	16.7443	20.8309	10.3607		13.9892	16.0025	20.5894		17.6269	13.4467	14.7732	17.1266	14.2195	13.555	18.2647	17.7662	14.8549	16.2128	15.0971	15.449		13.9072	17.8277	18.4066	16.3553	14.601
90	4	Heart Failure	SP	No	LA	12.2856	24.0096	20.1049		21.2815	15.3119			19.637		24.4952	31.7855	23.8157	18.8731	17.3204	14.6042	22.0147			20.2006	19.1627		15.3132	16.8859		19.837	23.5325		12.6287	21.0179	17.5071		16.6837		19.0493	17.2429	19.2546	23.3727				15.5932		17.0326
91	4	Heart Failure	MP	No	RA	11.7437	22.2013	22.6775		19.6517	14.9948			18.5977		26.3186	30.6933		20.3362	18.4512	13.5947	21.572	21.7679			20.384		15.2483	16.9945		21.1906	22.8491		11.6378	19.8421	15.6314		17.3895		18.3553	16.865	21.0323					22.2961		15.2217
92	4	Heart Failure	SP	No	RA	12.1552	17.8039	21.775	13.1406	18.9214	11.6482		16.7258	18.6905	24.9785	17.2867	20.1105	16.4047	11.7517	13.3897	14.1111	13.5992	18.8208	22.9285	20.2817	12.9102	24.3531	13.3882	17.4875		19.1388	16.8863	15.6355	13.4618	20.2461	12.9204	18.2275	19.1234	20.6206	14.1102	17.3718	13.2366	19.1963	23.7947			18.1703		14.091
93	4	Heart Failure	Ckit+ CD45-	No	RA	11.2378	22.6408	19.5111	11.7748		11.093	19.3536		17.066	21.1705	17.5291	17.5783	14.2001	12.56	19.5855	12.6887	13.635	17.5226	19.8883	21.847	12.0061		13.9279	15.9808			20.7685	14.8426	16.0058	17.8675	13.5474	12.6875	20.5989	18.8804	17.8643	15.5847	14.7271	16.6597	24.0375	18.0039	21.8135	15.1815	18.1615	15.0265
94	4	Heart Failure	Ckit+ CD45-	No	LA	14.1734	24.1007	21.0529	15.6353		14.657	21.5758		19.9333		20.8611	19.6794	18.41	16.7006		16.8531	16.8525				14.7672		17.3979	18.9194			22.4995	18.5332	17.8989	20.0744	17.7966	16.3708	21.7025	23.2783	18.3848	17.566	20.5962	19.8347		22.5811		16.5631	21.166	18.9977
95	4	Heart Failure	Ckit+ CD45-	No	RV	15.8745		21.5996	17.2014		15.8058			22.7996		23.3905	23.1615	19.3979	16.2542		17.1911	17.7496	21.5677			17.1026		18.9626	20.5308				19.9839	18.7225		20.2466	17.2949	21.1288			21.934	20.2589	19.518		22.3263	22.4576	17.8636	22.6978	20.1595
96	4	Heart Failure	Ckit+ CD45-	No	LV	15.7858		20.9699	19.5398	23.1841	16.039			21.8452		22.7939	24.9056	22.1863	16.3303		18.5332	18.6253	22.1997			15.5169		18.2868	19.2587				18.756	19.7523	21.592	18.7753	17.4303			21.5102	18.8192	20.2315	19.6553		23.1156		17.3669	21.6711	20.7984
97	4	Heart Failure	SSEA4+ CD34-	No	RA	12.1093	20.6895	17.3919	14.5732	20.574	13.881	18.3553	20.6024	16.6236	20.2659	16.4166	20.2711	16.0631	13.2653	18.8102	14.3483	15.1484	20.6691	17.8822		11.9604		15.6548	16.3982			18.0674	16.209	16.4197	19.5243	16.9743	15.7964		19.6988	13.5596	14.7052	17.1081	16.5965		16.5418	12.7336	20.6126	17.4732	17.2349
98	4	Heart Failure	SSEA4+ CD34-	No	RV	12.1747	22.6508	17.2878	14.6244	21.0469	13.6783	18.8335	20.7768	17.0589	20.5227	16.2159	20.4042	15.8064	13.2278	19.6243	14.0492	15.4155	19.9983	15.6848	20.8563	11.8705		16.0408	17.2139	20.1839		17.9703	15.7625	15.8041	16.9002	17.8348	14.9244	20.1099	19.4808	16.7185	15.1752	17.247	17.4087	24.7202	16.7802	11.0663	23.9184	16.528	16.3476
99	4	Heart Failure	SSEA4+ CD34-	No	LA	11.5614	21.6698	16.6694	14.3545	21.2153	13.6951	17.479	19.8757	17.3481	22.2472	16.1369	20.3931	15.5953	13.3598	22.604	14.0052	16.2291	20.9834	16.4454	22.9505	11.1769	25.9821	15.2106	16.1362	20.2917	21.3183	19.3865	16.4103	15.2273	17.2658	17.1188	16.3645	19.7631	17.9532	13.9764	15.3768	17.0379	16.7424		17.4322	12.6289	22.6014	18.0814	16.8332
100	4	Heart Failure	SSEA4+ CD34-	No	LV	14.0271	24.9708	18.5942	15.8168	23.077	15.3551	20.8024	20.8554	21.1708	23.056	17.8718	23.1188	16.8432	13.8466		16.1707	18.2158	21.1845	18.339		13.2783		17.6687	19.0678	21.6583		20.107	17.9464	18.1476	19.8742	17.9496	16.6369	22.1249	22.4351	18.6515	17.2394	19.2332	19.3244		18.4188	11.7263		18.4005	18.5528
101	4	Heart Failure	SP CD45+	No	LA	16.8939	23.7404		19.903		20.2659						23.9544	22.577	21.4851		22.0806					19.6025			21.9937					18.8097		21.0424	21.5221	19.2398			22.2843				21.9021	21.6644	27.339
102	4	Heart Failure	SP CD45-	No	LA	14.8747	24.6005		16.0939	21.5453	16.4759	21.4126		21.1925	22.3927	22.1936	26.5716	18.1781	15.8512		19.8542	17.5231		19.8715		15.6229		18.8886	18.1354			22.461	21.6719	16.6165	21.5947	17.9764	19.2709	17.8422	22.0498	18.4891	18.2616	20.9008	19.5705		18.9675	23.1959	17.9833	20.8465	22.1662
103	4	Heart Failure	SP CD45-	No	RV	16.3555	23.119	22.8448	14.9669	20.6452	17.2267	20.8666		22.0908	22.0123	21.4692	26.4278	17.339	15.2304	20.7277	19.2688	18.1497		19.6899		14.7836		18.601	18.8108			21.3057	18.9995	17.319	22.4306	18.0587	19.7155	18.9018		18.9465	19.3146	19.2951	18.542		17.8784				19.4389
104	4	Heart Failure	SP CD45+	No	RV	20.5595			21.0196										21.434		22.2539					20.5055								20.3514		24.4306					20.7526						25.0788		21.4945
105	4	Heart Failure	SP	No	RV	13.8131	23.5841	18.925	12.7163	21.1486	14.9883	19.6359	21.3288	18.5737	21.2341	17.8426	24.5309	15.4837	13.1423	17.4829	17.7069	15.9599	18.2334	16.9306	21.436	12.3404		15.7112	16.9343			19.9443	16.608	15.1272	19.889	15.9404	15.5372	16.248	20.4888	17.1491	17.2157	17.1114	17.2542		15.935	21.3329	18.2779	19.9968	17.4354
106	4	Heart Failure	MP	No	RV	11.2179	20.9982	16.0096	10.1752	18.1467	12.6794	16.6962	21.1631	16.453	17.8325	18.0535	22.4667	14.3624	10.0491	16.0378	15.1478	15.4634	17.0372	15.6925	19.1299	10.226		13.8252	14.7694	19.1836		18.2721	13.9294	14.4905	17.3816	13.9984	13.4187	17.5939	17.9809	14.0957	15.134	15.3385	15.5807	22.2314	13.0269	18.486	18.2258	16.4132	14.8617
107	2	Heart Failure	Ckit+ CD45-	Formaldehyde	RA	22.3481	21.1361				18.5252	21.0687	19.9862		21.7207	22.9062			21.1517							21.3022											21.3567										21.8725
108	2	Heart Failure	Ckit+ CD45-	Formaldehyde	LV	19.7811	22.2186	21.9313	20.4105		25.3966	22.0445	20.8428	23.0694	21.3296	23.3592			23.9585		22.298															23.6328										25.0968
109	2	Heart Failure	Ckit+ CD45-	No	RA	14.9067			15.4349	22.2034	16.0324	21.2887		20.8961	22.0901	20.7484	20.7872	16.47	13.6079	20.5663	16.9448	16.3635				15.6674		17.9862	19.0228			21.865	19.0015	19.2707	19.9243	16.726	16.8213	21.3625		18.6195	19.4125	19.7472	20.4471	23.6433	20.5343		16.6365	20.8644	20.8485
110	2	Heart Failure	Ckit+ CD45-	No	RV	16.9065		22.886	21.0099		21.1381								19.8097		21.3567					19.3395		19.4702	20.7971					18.6803		21.3609	20.8949			19.2569	20.6662		21.3692				16.5594
111	2	Heart Failure	Ckit+ CD45-	No	LV	18.5259		22.299	20.7586									21.9184	21.7186	20.4233	20.3003					19.787		21.4736	22.4681				20.9629	17.8911			20.9398			19.3064	22.7038		21.7868				16.9091
112	2	Heart Failure	Ckit+ CD45-	Formaldehyde	RV	19.5396	20.2857	17.8485	18.0006	19.2469	17.9207	19.8566	17.9074	19.8175	18.705	21.0442			20.7702		20.1288					20.1805		21.2833					21.0635	19.9676												21.0091	21.4941
113	2	Heart Failure	SSEA4+ CD34-	Formaldehyde	RA	18.1052	20.169		18.7011		17.3053	20.5371	18.6348	20.3669		20.1845	23.9454	18.3307	15.5194	20.7851	17.36	20.4301	20.2442	22.1121		17.3426		18.0126	20.7713				17.7887	19.5754	23.0881	20.3596	19.9011			21.4994	20.6421		18.6342		20.9157	18.3065	20.3086	21.4398	20.1898
114	2	Heart Failure	SSEA4+ CD34-	Formaldehyde	RV	18.7923	20.4934				18.8519	20.6653	20.1167			21.8381	27.7057	20.9361	18.3985	22.8868	18.7615	22.8757	23.8086	21.8205		17.9763		21.0705	21.6359			23.2026	21.5163	19.2355		22.6975	21.6811			20.8917			20.6761		22.4921	22.2304			23.6365
115	2	Heart Failure	SSEA4+ CD34-	Formaldehyde	LV	18.5218	23.3002	20.8076	21.7859		21.5879		21.0629		22.781	21.2005	28.8193	22.1139	20.8318	22.2797	20.5116			21.4882		18.5076		21.8109					22.6805				22.6885				23.7004		21.7977			22.5545
116	2	Heart Failure	SSEA4+ CD34-	No	RA	16.8529	23.905	19.7158	17.1023			22.181		21.1414		20.084	29.047	22.3615	17.7836		18.6816	20.9694		19.5413	20.9104	17.1678		20.5718	19.9808			21.2449	18.3348	20.1018	22.071	22.3464	22.4867	20.6122		16.5607	20.4309	22.1163	19.5175		19.0858	13.121	23.6042	19.607	20.3177
117	2	Heart Failure	SSEA4+ CD34-	No	LV	18.1407			18.7066		20.654			20.1444	21.9557	23.6982		20.4513	19.7361	24.0483	20.0227	22.0634		22.5965		18.0683		20.9083	22.5208							24.0372	21.9013			22.4094	21.971		21.5611			17.5548
118	2	Heart Failure	SSEA4+ CD34-	No	RV	15.7497		21.4922	17.4211		17.1936	22.1559	22.8797	20.4042	21.2217	20.9107	24.9432	19.4709	14.9893	21.7757	18.0877	19.0126		21.3598		15.6036		19.4669	20.0855			22.177	22.9416	18.7905		20.362	20.6435	20.6832	22.5718	17.7782	19.3456	20.5128	18.5003		20.9569	14.5807		21.0693	21.5225
119	2	Heart Failure	SP CD45-	No	RV	17.7235			17.3132		20.9683					20.6949		18.8743	16.9819	23.2622	19.3355	18.4648				15.7371		18.3846	21.3635			24.0037	20.6701			18.5607	18.0081	21.352			22.7668	20.8994	20.4679						20.9632
120	2	Heart Failure	SP	No	RV	17.1248			19.0844		19.7995			23.6604	23.1914			20.889	21.3589		21.0621					19.3267		21.0939	20.4574					18.1178	22.2951	21.9844	20.6629	21.0598			20.6463		22.9628		23.4995		22.5811		23.8623
121	2	Heart Failure	MP	No	LV	14.4859	19.797	15.2874	12.8007		15.0181		16.9675	15.257				16.1094	13.9494	18.5332	18.2387	22.2434	20.1898	19.9567		13.8251		16.5646	18.3832	19.938	20.9103	19.7543	17.8099	19.017	21.1544	18.2706	17.2853	21.4066		18.6057	17.195	18.9036	18.9756		16.941		23.9208	19.8116	19.831
122	2	Heart Failure	SP CD45-	No	LV	16.7166	23.0631		16.4029		16.98			23.0665	23.1517	22.3416	23.6786	19.6165	17.2554	21.9127	21.818	17.7325	22.0818			16.4627		17.8297	19.9565				19.7944	20.2564	21.9416	19.5156	18.0925	21.5251		19.2258		22.4293	19.4517		20.4303	24.1234			21.6538
123	2	Heart Failure	SP CD45+	No	RA	15.9384	22.8016	21.8156						20.8129					21.7097		18.3866							19.2657	19.8037					15.8477	21.7498			16.1355			17.96						20.2602
124	2	Heart Failure	SP CD45+	No	LV	15.8967	24.6863	21.7308	19.3287		20.8042			20.0229				22.0869	18.0075		18.0634	22.4853				19.0802		17.5901	20.0569					15.9412			19.6904	16.7169			19.2972	21.2178					19.8017
125	2	Heart Failure	SP CD45+	No	RV	14.6898	24.1677		16.2384		20.5416			19.9127		20.7187		19.3161	16.2856	20.0678	18.7884	20.8444	21.2092	21.113		15.6403		18.5108	18.567		21.547		20.9013	15.5858		17.8493	16.9629	16.534		21.2868	17.8081	21.2355	20.6136		21.5767		19.2074		19.2033
126	2	Heart Failure	SP	No	LV	15.7535	24.4592	21.6597	16.1519		19.4434					21.4873	26.8508	19.0979	18.5453		19.743	21.4779			21.9402	16.5837		17.8987	19.1915				20.9949	16.3578		20.3462	19.7025	17.7554	23.0828	19.8931	19.23	21.7787	21.7973		19.7775	23.4257	20.4359		22.2383
127	2	Heart Failure	SP	No	RA	10.962		15.466	10.7444	14.8186	11.9715	17.1722	21.6677	17.2172	15.0282	16.7317	21.7031	16.3244	17.3459	18.938	14.3485	18.6519	20.4465	16.8513	19.3678	16.3351	18.3657	16.1656	14.9663		15.0967	15.7429	14.6481	15.3976	21.7039	21.0329	12.1681	19.4873	15.7463		17.3483	15.0863	17.0707	25.0608	16.8497	15.2138	18.5214	14.5369	21.4404
128	2	Heart Failure	MP	No	RA	13.1065												16.233	13.4831	19.6809	18.1947	17.6509		19.4933		13.6282		16.655	17.1899	21.6094	21.3349	18.8006	19.1184	16.6872	19.555	19.4946	18.2768	21.3346		17.5909	17.3776	19.1747	18.9445		14.8289	21.3556	23.4824	18.1883	19.8087
129	2	Heart Failure	SP CD45-	No	RA	16.96			16.5342		17.7358					21.2893	28.5739	18.3479	17.9511	20.509	19.2748	18.2505				16.7355		18.5671	21.4242				19.4803	21.6894		18.5134	17.8426				21.1601	20.8235	19.1471						20.4636
130	2	Heart Failure	MP	No	RV	13.8699			13.5017					15.6206				17.0912	13.5884	19.933	18.5833	19.6077	20.8448	19.4102	23.0329	12.979		17.8433	17.113	21.2102		20.5334	19.8577	17.6282	21.6562	17.6895	17.2555	21.0992		19.3404	16.8126	20.3392	19.1242		16.9597		21.4255	20.3864	19.606
131	2	Heart Failure	Ckit+ CD45-	Formaldehyde	RA	18.8294	22.5767				19.229		21.1898					23.2982	16.6624		20.7211					19.384							22.3058	21.2915		20.9367				21.4137		21.118			19.6528		20.2389
132	10	Heart Failure	MP	No	LV	11.4681	21.4969	17.4146	11.2691	20.6762	12.0898	17.7207		18.2229	20.0264	18.804	21.3949	16.0988	11.9794	17.1435	15.1733	16.2418	16.9357	16.8135	21.596	11.1968		15.1809	16.3661	19.2142	20.9203	18.6333	13.6496	14.6891	17.6513	15.0581	14.7262	17.8923	17.4759	15.1283	16.8733	15.5205	15.8803	21.1811	15.2579	17.6039	17.8956	17.2117	15.3363
133	10	Heart Failure	SP	No	LV	13.0117	20.1312	18.1293	14.6491	20.7567	14.3118	19.3414		19.4455	20.0704	17.9748	27.8598	18.3921	14.4031	17.9245	16.0424	17.8815	19.5689	18.1272	23.5269	13.4568		15.8431	17.6491		20.5013	19.1067	15.8018	14.2564	19.5765	18.7116	17.8158	16.3865	19.8364	17.4528	17.8322	18.7202	18.0392		16.6758	21.8438	17.8972	18.846	16.8696
134	10	Heart Failure	SP	No	RA	13.6711	21.2212	21.0273	15.1861	24.7488	13.7616	19.1662		19.4981	22.128	17.5991		16.7176	14.6943	18.5139	16.9206	15.7068	20.319	18.3332		13.2795		16.137	18.6442			20.8236	17.0122	16.7837	21.4981	16.3835	16.272	18.8647	20.0933	18.9555	19.6161	18.5812	16.5636		17.1361	20.7173	20.2524	18.8616	18.4048
135	10	Heart Failure	MP	No	LA	11.1881	22.3112	17.6859	12.5167	22.2575	13.6358	17.4992	22.6498	18.8593	19.3565	19.0953	24.5546	16.7369	12.187	17.4992	15.4065	17.079	19.8743	17.8803	21.5472	12.2043		15.5184	16.0202	19.8944		18.1486	15.6469	15.2601	18.8839	16.3179	15.9385	19.1615	16.567	15.2018	17.4043	17.949	17.3828	23.2937	14.5795	18.4217	17.8149	17.0572	17.0997
136	10	Heart Failure	MP	No	RA	10.8415	20.4873	17.5084	12.5502	21.8776	12.9248	17.2248		19.2014	19.9505	18.802	23.7617	15.8638	11.915	18.1349	15.5519	15.7125	19.9332	16.941	19.9258	11.6354		15.5017	16.5154	18.8417		17.6919	15.2771	15.0995	17.9236	15.6474	15.4596	18.6834	16.8104	14.1215	17.1735	17.1669	15.8896		13.7355	18.6663	18.2994	16.4709	16.343
137	10	Heart Failure	SP	No	LA	12.2078	21.4303	20.8785	15.0584	20.002	14.6485	19.4396		19.3729	22.2719	18.2532	25.5629	16.9681	14.8731	18.053	15.6226	16.7236	21.405	17.9534	21.1156	13.3656		16.093	17.604		22.718	19.3465	16.8338	13.4784	21.2516	17.0968	16.5424	15.3464	20.4354	19.4803	17.7464	18.7383	18.6549		17.3631	19.7252	18.1356	18.9814	18.9232
138	10	Heart Failure	Ckit+ CD45-	Formaldehyde	LA	20.7228																																									20.7035
139	10	Heart Failure	SSEA4+ CD34-	Formaldehyde	RA	15.6906	23.3858	19.0339	16.1952	20.2812	16.7699	20.2931		22.1946	21.7657	20.4672	25.3742	17.8246	15.299	21.8804	15.841	17.7981	21.1888	21.9226		14.8575		17.4458	19.0585			20.0984	17.6477	17.1549	20.7067	21.8057	20.0944		19.1957	16.3741	18.7289	18.9369	17.8429		17.2955	22.3146	21.1772	18.8286	21.2572
140	10	Heart Failure	SSEA4+ CD34-	Formaldehyde	LV	23.706						23.7444	22.588						22.4586		21.4542			21.4016		21.0823							21.4017						22.8964						24.9994	23.8551
141	10	Heart Failure	SP CD45+	No	RA	16.8479			21.0137	22.1046	20.576			22.3881	21.6413			22.0044	22.7394	21.3213	22.1663			20.2355		18.9677							22.426	19.1819		24.1534		19.8706									22.8771
142	10	Heart Failure	SP CD45-	No	LA	14.8156		22.7314	15.9416		17.1651	22.3805		20.4412		19.9882	31	17.8822	15.9389	23.0746	19.9119	17.6155	20.7398	21.225	23.6125	14.5963		18.2897	18.9845			24.3981	18.5032	17.8553		17.503	18.4378	18.4065	20.9581	19.1778	19.6118	22.283	19.6969		18.9327	24.1795	21.9184	21.605	19.7474
143	10	Heart Failure	SP CD45+	No	LV	15.6003					24.0208			21.5571		26.4356			21.5564		18.4175					19.3533		20.3341	20.6132			23.2896		16.3173	21.8252			17.4972	22.7545		18.991					22.202	20.804		20.4806
144	10	Heart Failure	SP CD45-	No	RA	14.9781		20.7579	15.7046		17.323			20.6876	22.1865	19.6768	24.9624	16.7551	15.7483	22.2992	19.5601	16.8582		18.9834		14.7376		18.4759	18.7336			21.3495	19.2312	19.8901	20.7758	16.9612	17.6975	18.8832	22.4312	18.8503	19.2037	21.012	17.9044		17.7317		22.2399	21.2845	20.2281
145	10	Heart Failure	SP CD45-	No	RV	15.8075		21.0476	16.2321	21.9911	16.9493	20.1214	22.1579	20.9513		19.7551	25.2426	19.1054	17.5215	23.169	19.2592	17.6944	21.6256	20.4407		15.4727		19.3531	19.1012			23.114	19.2865	17.7836	20.5759	19.3266	19.0808	19.7091	19.7643	18.2895	18.6437	20.7398	21.2064		18.1829	24.3601	20.9913	20.3211	20.0642
146	10	Heart Failure	SP CD45+	No	RV	15.052			18.5768			23.8497		21.6632					20.3254		18.3619			22.5555		17.7889		21.3836	19.5608				21.3196	16.2998	23.8825	21.1672	20.6351	17.0024		22.3945	18.9503					20.541	19.0256	22.6188	21.1127
147	10	Heart Failure	SP CD45-	No	LV	15.4823	23.8887	19.1427	17.472		18.0752	21.2421	21.6656	21.5205	20.8428	20.8407		19.1486	16.7329		21.3138	20.0973		21.4672		16.4291		19.0015	19.1773			21.8287	19.8384	17.0921	22.2621	20.9041	22.0802	18.2327	23.3593	17.6329	18.6283		20.5668		18.0699	21.9864	21.253	20.8991	19.7236
148	10	Heart Failure	SP CD45+	No	LA	13.9481	20.9006	21.2484	18.947		19.3147			19.819		23.0429		20.4588	17.3089		17.6987	19.977				17.6533		18.347	18.5783				22.5739	14.1831	22.9568	19.6022	21.5033	15.8563	22.0705		17.2017				23.7923		18.4537
149	10	Heart Failure	Ckit+ CD45-	Formaldehyde	LV	21.3077												22.1331	20.0491							18.5984										26.6271											21.817
150	10	Heart Failure	SP	No	RV	14.2459		19.868	16.0449		15.9203	19.7058		19.5214		19.5959		17.8056	16.5533	20.0252	17.1848	17.2162		17.754	21.6007	13.8922		17.0259	17.8529			19.8035	16.3025	15.531		18.0536	17.0019	16.9447	21.2586	18.8668	18.9823	20.3383	18.2677		19.11	23.2938	18.718	17.8525	18.3854
151	10	Heart Failure	MP	No	RV	11.848	21.5857	17.7113	11.63	21.5015	14.1358	18.1093		17.9343	19.8845	19.7398		14.7824	12.9157	17.5682	15.633	16.15	17.6675	15.9091	19.7474	11.8844		14.2179	15.5655	18.5092		19.2891	14.1262	15.3409	18.9304	15.4127	13.9312	17.9426	17.6865	15.0889	16.6097	16.5668	16.525	24.8502	15.1848	19.3279	18.1364	17.6243	15.9283
152	6	Heart Failure	SP	No	LA	15.8036		20.6058	17.3107	22.3654	16.3185	21.8181		21.1283		22.2232	31.5164	19.6289	16.2336	20.8734	18.2978	17.8567	20.0423	20.281	23.4796	15.9854		18.9247	20.1842			21.0481	17.5759	17.9908		19.1863	18.489	19.1252		19.0678	20.5719	19.1393	19.4007		19.8782		21.3297	21.3988	19.5418
153	6	Heart Failure	MP	No	LA	11.3569	23.0558	17.4681	11.8644	20.909	13.9459	17.5287		18.5252	18.8016	18.7778	23.4895	17.1848	11.2118	18.8984	15.3818	16.5075	18.8833	18.0762	20.5675	11.8634		15.2866	15.9829	19.662		18.5695	15.6015	15.3996	17.9277	15.5845	15.514	17.9387	17.4834	16.178	17.0753	16.7878	17.8188		14.7089	18.6546	18.4708	17.2574	17.1645
154	6	Heart Failure	SP	No	LV	15.4569	21.4248	21.5406	18.5366	21.477	17.0001		22.2006	21.1649		19.7205		19.9907	16.7739		17.7594	19.6351		19.7245		15.8262		17.9625	20.5478	22.0787		20.2628	18.1966	15.881	20.5061	19.6153	19.5712	17.8704		20.3398	20.3851	20.0829	22.2228		20.8055	23.5746	19.7839		19.9204
155	6	Heart Failure	MP	No	LV	11.2392	20.5347	17.3608	11.4595	21.2522	13.6471	17.716		17.7354	18.4816	18.4374	24.0863	16.5611	10.9225	17.5251	15.0315	17.3867	19.3463	17.6568	21.8486	11.4206		15.0414	16.1976	20.1494	22.9313	19.3234	14.7618	15.1278	19.429	16.0749	15.4231	17.5035	19.7704	15.6695	16.8018	16.7355	17.1931	25.0655	14.9806	18.7891	17.2666	17.0426	16.2297
156	6	Heart Failure	Ckit+ CD45-	Formaldehyde	RA	19.3665				21.6244	18.1419						22.3011	21.3551	18.8113		18.8894	22.3121				20.6154		18.7466	24.5805				19.8687	21.3124		20.0169	19.3932			19.2704	21.7723	23.0834	21.3288				17.2127	21.046	22.6924
157	6	Heart Failure	Ckit+ CD45-	Formaldehyde	RV	18.8155		20.8518	21.515		20.9872			23.3165		23.3036	26.5311		22.0834		17.4718					18.245		21.5785	21.2344				21.8767	17.8076			20.9963			16.4077		21.6003					15.8085
158	6	Heart Failure	Ckit+ CD45-	Formaldehyde	LV	16.6832	23.5972	22.686		20.6131	20.9097	23.956	21.7874			25.2279			19.2518		20.3279			22.5353		17.9231		19.5474	19.4521				21.0607	18.3854		24.368				17.656					22.483		16.8616
159	6	Heart Failure	Ckit+ CD45-	Formaldehyde	RV	19.7747				25.7913	20.9155								19.6835		20.0276					19.6211		20.0023					22.4625	19.7978			20.5813								22.2584		20.4644
160	6	Heart Failure	SSEA4+ CD34-	Formaldehyde	RV	22.8747				23.9198			23.9984						24.6711							22.5212
161	6	Heart Failure	SSEA4+ CD34-	Formaldehyde	LV	16.6843	24.522		19.5606	21.3155		22.7789		22.5964		21.9723		20.6538	17.2275	20.836	17.5272	22.4053			22.969	14.9836		21.5277	22.1612		21.2913		18.7903	19.1131		22.3415			23.0248	17.198	21.108	20.2247	23.3972		22.0671	20.7655	22.7484	22.0323	22.7361
162	6	Heart Failure	SP CD45-	No	LV	15.3149	22.6354	20.3677	17.1444		21.2011	21.3847		20.6705	23.564	21.0632	31.354	19.5124	17.1681	20.2572	19.3647	21.9131		19.518		16.2039		18.6549	19.1273			20.5971	19.3855	16.2029	23.2122	19.9206	18.7063	16.5724		19.5327	18.6298	21.6053	22.3223		20.7383		19.4379	24.5317	19.8349
163	6	Heart Failure	SP CD45+	No	RV	16.5756	24.3391		18.0038		21.7227			20.6755		24.3275		22.2271	21.2022		19.8253	21.864		22.5568		18.5016		20.7787	20.5472				22.067	17.5731			22.4486	17.9877		21.7491	19.1811	21.6644			20.9436		20.7409		22.2484
164	6	Heart Failure	SP CD45-	No	RA	17.3786					20.9805					21.8265	28.7013	22.7364	17.5474		21.2425	20.6896		21.1472		17.7192		20.2851	21.3674			23.6037	20.9289	18.6887		22.038	22.9344	20.2465					21.4087		21.2935		21.6331	21.7584
165	6	Heart Failure	SP CD45-	No	RV	16.0475	24.0004		20.3517	24.9151	19.2739			20.4691	21.721	21.462	26.5797	20.0647	17.9858		19.9835	17.3703		22.5212		17.3763		19.7821	21.4376				21.5883	16.9358		19.9615	19.1806	17.3136			20.0543		20.9007				19.6044		22.1279
166	6	Heart Failure	SP CD45+	No	RA	17.6444	24.3424							22.3931					23.5027		20.279					21.8804			21.1985					17.6236		23.1477		19.8267			20.5728						20.7685
167	6	Heart Failure	SP CD45+	No	LV	15.421		20.9909	19.8381		21.9381			21.0198				20.2197	18.7228		18.7976	21.3739		22.5851		19.0332		18.999	19.7946					16.7686	21.6679	20.9988		17.0822			18.6329						21.267		21.803
168	6	Heart Failure	Ckit+ CD45-	Formaldehyde	LV	11.8932	21.5929	16.8513	11.1719	20.1328	13.2042	17.9351	22.1894	15.9753	19.8532	18.8073	25.7845	14.1011	11.9935	15.0891	13.6062	14.9158	16.5962	16.0761	19.6633	10.2507		14.1097	15.3343	22.6631	20.0399	19.4918	13.8913	15.1527	17.4299	14.2246	13.523	15.4239	22.1402	15.6793	16.0824	14.1489	15.1259	21.3701	14.9561	19.5448	22.0043	16.92	15.6357
169	6	Heart Failure	Ckit+ CD45-	Formaldehyde	LV	21.5883	23.2132												21.8302		22.3662					22.6697								21.0459						20.7519			22.849				22.4373
170	6	Heart Failure	SP	No	RA	15.6778	22.6684		18.2494		18.0646	21.1982		21.3695	22.6438	22.5618		18.706	17.5416	20.997	17.8618	18.4648	21.2251	20.4431		15.7923		19.4381	18.81			23.6079	18.8635	16.2635		20.1037	19.2176	18.011		21.8925	19.1378	20.8698	19.4456		18.7144	19.8779	19.0901	22.1974	21.5582
171	6	Heart Failure	MP	No	RA	10.7234	21.0979	17.073	12.7966	21.1941	14.572	16.4482	21.6626	16.8819	18.1927	19.4147	24.3362	16.1255	10.8461	18.82	14.8167	16.1883	20.3184	18.0307	21.2014	11.2136		14.4479	14.6564	18.6443		17.8981	15.6341	14.1291	19.6872	15.9103	15.4594	18.149	18.553	14.9448	15.6897	17.0048	17.1112		12.819	17.109	17.8245	16.7951	16.6763
172	6	Heart Failure	SP	No	RV	15.673	21.8185		19.1879		19.0788	22.8548		19.0729	21.0562	20.7743		20.6847	17.9877		17.4207	19.2605		19.2848		15.6518		16.7566	18.5042				19.1828	15.4989		19.8108	18.0925	17.2333			18.3546	20.2392	20.0735		22.8347	22.0008	18.8503	21.6349	20.8537
173	6	Heart Failure	MP	No	RV	11.0849	22.6053	16.8277	11.387	20.4103	14.0985	17.3122		16.7977	17.8858	18.8942	25.1943	15.4603	11.82	17.4615	15.2078	16.4563	19.2509	17.1152	19.7456	11.2249		14.7981	15.1229	19.0235	20.8724	18.646	15.2721	14.7198	18.331	15.6449	14.7878	17.8045	18.7554	14.7621	15.807	16.5584	16.8733		13.6792	19.2776	17.0411	17.266	16.3577
174	9	Heart Failure	SP CD45+	No	LA	15.5751	23.0088	21.9192			20.2121			23.1861		23.4153			21.1999		18.2328					20.2199		18.7865	21.7321					16.2902		21.847		18.1643			19.8487						19.5424		22.9742
175	9	Heart Failure	MP	No	LV	11.1095		17.4635	11.2448	22.3065	12.7575	17.9914	21.752	18.5811	18.3848	18.2826	23.3047	16.0585	9.97816	16.9742	15.484	15.4405	17.9875	15.538	20.9124	11.1634		15.1768	15.6625	20.8292		18.7829	14.4475	15.4047	19.0336	15.1782	15.1453	18.1498	18.4875	16.6729	16.5842	16.1704	16.4017		14.7643	21.3975	19.2977	17.2239	15.9426
176	9	Heart Failure	SP CD45-	No	LA	14.6833		22.2263	15.3924	21.9975	14.8124	21.0448		22.0668	22.622	18.1841	26.2813	18.5454	14.2687	19.8055	18.4096	15.6683	20.3116	18.6229		14.5546		16.8502	19.5806			20.196	18.1001	20.1205	22.2116	17.5924	17.2415	19.9926	21.7241	19.7284	20.5012	20.1961	18.3247		19.1929			19.5417	19.0005
177	9	Heart Failure	SP	No	LV	14.4231		21.0191	15.1169	21.4501	15.6408	19.5345	23.1548	21.7733	22.6507	19.092	24.624	18.4949	14.0432	20.9074	17.7899	17.8456	21.518	18.3623		14.6097		18.2865	18.6368			21.2346	17.2747	17.2108		19.3456	18.2792	19.4132		22.1552	20.2121	19.0493	19.7349		18.495		20.3233	20.7645	19.1805
178	9	Heart Failure	SP CD45+	No	LV	17.7852			18.9063	21.5462									21.9573		21.2527	22.7221				20.6421		20.6033	21.8324					18.9396	21.9129			21.2314			22.7059	22.5164							22.2534
179	9	Heart Failure	MP	No	LA	11.553		18.4157	12.377		13.2363	17.7424	21.8939	19.282	19.6785	19.3083	23.0008	16.5123	10.6707	17.9781	15.6443	15.2114	20.325	18.0682	22.4748	12.3287		15.7417	16.2342	22.1498	22.2998	19.1681	15.7026	15.547	19.1982	15.7874	15.6511	17.9825	18.9159	16.7062	17.409	17.159	16.8382		14.7507	20.9741	19.5387	18.4974	17.3229
180	9	Heart Failure	SP CD45-	No	LV	16.8003	22.9871	24.5107	18.4684	24.6937	18.9656	20.7909		22.8933	24.2642	20.3708	28.6517	19.828	16.0911		22.484	18.432		20.397		16.3679		21.2609	21.4794	22.3144		21.8942	19.8782	21.1203		22.4241	20.6352			20.7367	22.3971	21.2821	20.9034		20.4155
181	9	Heart Failure	SP	No	LA	13.594		20.092	14.4339		14.0131	20.6135		20.0766		18.2616	21.5454	17.1626	13.3563	18.4722	16.4	14.8833	19.5301	17.1444		13.1606		15.9085	18.001	20.3264		18.6221	16.5139	14.8516	22.0034	17.1002	16.649	17.165		22.171	18.9447	18.1136	17.4303	23.3003	17.7173	21.762	19.3709	19.6357	17.9761
182	9	Heart Failure	Ckit+ CD45-	Formaldehyde	RA	18.0543			21.2621		18.2583		21.6145			22.8265	27.0789	20.6578	15.6669		17.5387	19.5371		21.4647		17.3282		18.3153	21.294				19.9216	19.8635		21.7169	18.6101		23.4993		23.0034	20.7223	21.3254				19.4498
183	9	Heart Failure	Ckit+ CD45-	Formaldehyde	LV	20.2841										22.7618			20.5291		19.5234					19.2571								21.6196		22.2149	22.2615
184	9	Heart Failure	SSEA4+ CD34-	Formaldehyde	RV	22.8235					20.3755					22.7063		20.7339	20.9371		22.3954					20.8193		21.4339				21.9992	22.2782			22.4259				19.7659			21.0207			23.6794
185	9	Heart Failure	SSEA4+ CD34-	Formaldehyde	LA	23.1887
186	9	Heart Failure	SP	No	LA	13.3293	23.4268	19.6061	15.5063		15.2924	21.082		18.9593		19.4686	23.3145	16.834	14.4608	21.8932	17.0576	15.3953	19.695	18.7935	21.3509	14.5761		16.2983	17.3668	21.1247		20.3289	18.1178	15.3004		16.8197	17.5064	16.8571	22.7356	19.7965	17.2355	20.1323	18.1913		19.0864	23.5864	18.9564	21.4407	19.5398
187	9	Heart Failure	MP	No	RV	10.989		16.748	11.2763	22.7875	13.4658	17.3667		17.1058	17.3409	18.4949	22.1002	14.5992	10.6302	17.5297	15.3839	14.5044	18.899	16.7906	20.1436	11.2859		14.6698	14.5385	18.0934		18.5345	14.9168	14.8135	18.9978	14.8689	14.3368	16.4154	18.8624	15.219	15.6922	15.9197	15.7799	24.031	13.3976	21.9652	18.8724	17.0344	16.1319
188	9	Heart Failure	SP	No	RV	16.4601	24.185		15.8317		17.3945	21.2939		23.1917		20.5335	27.1833	20.0094	16.514	21.8952	20.7819	16.5059		21.934	22.3477	15.8297		19.7816	20.5256				20.4724			18.2247	18.8099	20.8156			20.524	21.483	19.7712		18.9533	23.537	20.9113		20.7401
189	9	Heart Failure	MP	No	LV	10.6914	23.8998	16.4282	10.9306	20.3358	13.3701	17.8042	23.8433	16.7989	17.2296	17.5481	21.79	14.2792	10.0309	16.7527	15.1754	14.88	17.9562	15.2581	20.2777	10.8181		14.378	14.2852	18.5103	21.146	17.8126	14.184	14.9563	18.4403	14.5155	14.3052	16.2833	17.2944	15.1463	15.0615	15.825	15.501	23.7461	13.8368	21.9532	19.5548	16.0999	15.7679
190	9	Heart Failure	MP	No	LA	11.8724	23.9651	17.7089	12.5679	22.9521	14.1691	19.0001	22.822	18.0646	19.5222	19.7181	22.8393	15.482	11.0157	18.2222	15.7419	14.6727	20.0172	17.74	23.1409	12.2789		15.0592	15.1387	19.4643	20.7649	18.4075	15.5491	15.5513	19.8993	15.6003	15.2942	18.5264	18.1761	16.6374	15.96	17.0952	16.7321		14.1961	20.0578	20.786	17.8701	17.2159
191	9	Heart Failure	SP	No	LV	13.1023		19.7238	13.99	21.3086	16.1483	20.0073		18.3808	20.0252	18.6274		17.1119	13.1386	18.4978	16.8262	15.9687	21.7387	18.1483		13.4925		16.6614	16.6319	21.6411	20.5535	20.2613	17.4364	15.0615	19.6094	17.2418	17.871	16.7959	20.95	18.2948	17.0702	19.472	18.14		16.3097		18.063	19.732	18.9676
192	9	Heart Failure	SP CD45+	No	RV	18.3343								23.9031					22.5406		21.8592	21.8065							23.7214				21.9647	21.5284						22.1666	22.4583								21.551
193	9	Heart Failure	SP CD45-	No	RV	16.7823		21.368	16.504	22.4922	17.267	23.1026		22.9261	22.1776	20.9523	26.2119	18.1567	16.5804	20.1001	21.4777	17.0783	21.2273	21.4397		15.8936		18.0428	20.3604				18.3835	20.6185	21.9423	19.3083	18.7311	22.2938		22.4067		22.2532	20.0701		19.0904		22.9403	22.5022	20.0005
194	9	Heart Failure	SP	No	RA	14.3868	21.3548	19.42	14.713	20.8879	15.3337	20.2309		18.613	22.6099	19.0641	26.2783	16.5539	13.7497	18.9558	17.0983	15.5941	18.3108	18.5654	20.9502	14.1215		15.7204	17.4782			20.532	16.4944	15.1093	21.3482	17.6689	16.3421	16.961	20.5143	20.0989	17.8861	19.1632	17.0747	23.2255	16.5626	21.0196	20.6959	20.196	18.6332
195	9	Heart Failure	MP	No	RA	11.1209	21.6814	17.1714	12.6813	20.3584	14.2808	17.1857	22.4042	17.0115	18.2981	19.2004	25.0331	15.1658	10.242	17.4511	14.7647	15.004	18.8951	18.3244	19.8322	11.7879		14.3738	14.7846	18.5932		18.4084	15.107	14.9997	19.8252	15.504	15.1334	18.5902	17.486	15.1489	16.0286	16.6624	16.0721		13.3369	20.0832	19.6935	16.9737	17.0012
196	9	Heart Failure	SP	No	RV	15.7445			14.355	22.4229	15.6595	19.1895		20.0428	22.7481	19.0199	27.6456	17.1978	15.2446	18.8193	20.1253	17.4505	21.9633	18.3369		14.5142		18.1386	19.5054			23.892	17.2459	16.6894	20.6187	17.8832	16.8154	17.905			19.7243	19.4127	18.4654		18.623		19.2877	21.2542	19.5916
197	9	Heart Failure	SP CD45+	No	RA	16.0067	23.6913							21.368		23.6168			21.7141		17.849				21.9831	21.6218			18.5116					15.6427		23.8331		17.2436			18.6787		21.4463			23.8355	19.4904		22.7705
198	9	Heart Failure	MP	No	RV	10.6355		17.0198	11.0999	20.7568	13.3749	16.6254		16.9966	16.9453	18.5374	29.8047	14.8111	10.6736	16.95	14.6519	14.3063	17.8153	15.1085	20.1327	11.0329		14.5956	14.5976	19.0703		18.9593	14.667	14.534	19.5229	14.7318	14.1391	16.4446	18.6636	15.54	15.9136	15.9972	15.858		13.7778	21.6501	18.132	17.2115	16.4014
199	9	Heart Failure	SP CD45-	No	RA	16.6655		21.5402	16.6895	24.5061	17.5517	22.5186		20.8834		21.4754		18.1391	15.5233	20.0039	17.8112	17.8002	21.0233	21.8145		15.245		18.4071	19.9234		21.0569	20.7808	17.9406	20.869		18.9178	18.6763			20.8883	20.1017	20.4117	18.5733		18.842	22.4181		21.4402	20.1153
200	1	Heart Failure	SP	No	RA	11.8081	19.7181	19.3664	15.8515	18.7281	15.5985	19.8038		17.9846		19.7199	28.2196	18.0281	13.6365	18.1165	14.6126	17.2994	18.7251	22.0808	23.0021	15.2353		14.441	16.292		19.6442	21.1015	18.0427	12.1868	18.8807	17.7621	17.1353	13.9842	23.2532	20.6437	15.9174		18.3848		20.3124	19.3327	15.2904	20.9459	19.1024
201	1	Heart Failure	MP	No	RA	11.6196		18.8247	13.6868	21.8293	14.7424	16.6026		18.8704	19.4119	19.084	30.004	17.6751	9.99857	17.4269	15.7043	16.4066	19.3759	18.7514	23.8783	12.7657		15.3922	16.4375	18.9295	22.2479	18.6218	16.512	15.1263	18.0001	16.3845	16.3638	21.5259	17.0358	16.5461	17.5265	18.0738	17.2464		14.8345	17.8617	20.7412	18.5112	17.0563
202	1	Heart Failure	SP	No	LA	13.144	20.3599	20.1505	14.704	19.7085	15.6087	20.6664		19.0722		20.0768	25.9451	18.6461	14.6422	19.2693	16.2412	17.8202	19.8869			15.334		15.355	17.7856		21.2453	21.4539	16.4713	13.6609	22.0262	17.8287	17.3911	15.3288	22.1884	20.1868	18.1381	18.4442	18.1594		20.9562	23.4562	17.7422		19.521
203	1	Heart Failure	MP	No	LV	10.6445	21.3792	17.5738	10.3068	19.7325	11.5312	17.2526	22.1883	17.79	19.6926	17.8684	19.608	14.5633	9.87301	14.6514	14.3091	13.9997	16.2725	16.5414	20.4543	10.6398		13.1792	15.7219	19.1765	21.3567	17.5189	12.9554	14.4894	16.7076	14.0019	12.5949	17.0471	16.969	15.8545	16.5305	14.1887	14.5416	21.6632	14.9321	18.6796	17.962	17.526	15.2649
204	1	Heart Failure	MP	No	LA	11.1145	24.7344	18.7713	12.098	21.7505	13.9685	17.3565	22.6505	18.8233	19.1726	18.8454	23.8779	17.6749	9.99972	17.083	15.4788	16.6888	20.6204	18.5696	20.7529	12.1926		15.4585	16.1574	19.7258		18.9286	16.168	15.3605	16.9884	15.8476	15.62	18.8214	18.1849	16.7887	17.61	18.3351	17.6394		14.9785	17.9901	21.5734	18.1764	17.2401
205	1	Heart Failure	SP	No	LV	16.4412	24.8111		16.8925	22.3233	16.3419			20.771			26.2982	20.0963	16.0318	21.5487	19.3144	17.9856	20.511	21.8414		16.4996		18.4422	20.5384			23.1612	19.3281	16.7159	20.8594	20.0842	19.0249	19.0394	22.5268	20.6173	20.8739	21.0925	20.2589		20.2867	23.4505	21.5942		20.6698
206	1	Heart Failure	Ckit+ CD45-	Formaldehyde	RA	13.162		20.9812	14.1002	20.3152	14.2631	21.2531		19.5813	20.8835	18.7064	22.9873	15.9563	12.483	22.6948	14.806	14.8589	18.1176			14.7105		15.8907	17.8718			21.5881	16.1495	17.1758	20.3596	15.368	14.3604	21.2643	19.9416		17.8631	17.5511	18.0993		20.5971		16.4712	20.2789	17.5677
207	1	Heart Failure	Ckit+ CD45-	Formaldehyde	RA	19.5919					19.2889					24.8092	22.9853		17.1094		18.5062	22.3102	20.1805			19.3029		21.4254	21.9057			23.224	21.3038	20.0591		21.2765	21.9891		22.548		22.0548	21.6735	23.3425	27.4371	21.4452		20.4908
208	1	Heart Failure	Ckit+ CD45-	Formaldehyde	RA	15.2147	22.8376	20.5405	18.0764	19.3759	16.2228	21.2809		19.9818		21.2006	22.4376	18.8078	14.1572	21.7582	15.7564	17.1396	20.0131	19.6497		14.966		16.7194	19.3731				16.9144	17.2442		18.2331	17.0299		23.4492	21.375	18.0833	19.5046	19.2117		19.0354		18.249	21.1319	20.8691
209	1	Heart Failure	Ckit+ CD45-	Formaldehyde	LA	15.7248		21.6392	18.2272	20.5525	17.5506	22.6561		20.4219	21.9264	22.4808	22.0098	22.0334	15.5152		16.5354	19.1524	20.7224			16.235		17.5213	20.586				18.7191	17.621	24.0538	20.6615	19.7103	21.379		19.3184	19.4777	20.5242	19.9041		19.6891		20.0161	22.2956	20.5917
210	1	Heart Failure	Ckit+ CD45-	Formaldehyde	RV	16.2046			17.5667		16.2411			23.2182		21.8951	22.7897	19.6742	15.5068		17.0228	18.502	20.4242	19.6309		16.8024		17.9064	19.3832			20.6076	18.791	20.3317	22.5877	18.6562	17.4668		22.0654		19.9651	19.8081	20.3732		20.9272		19.5352		21.2155
211	1	Heart Failure	Ckit+ CD45-	Formaldehyde	LV	15.9207		21.8887	20.924	20.8246	16.4565	22.8328		22.9233		21.6435	26.7989	19.7154	15.0566	20.7482	16.441		19.1785	20.3751		15.8958		18.166	20.4489				18.7469	19.9067		19.3332	17.4476				20.5514	19.6769	19.1218			23.8873	20.4674		21.9375
212	1	Heart Failure	SSEA4+ CD34-	Formaldehyde	RA	16.8979	24.8048		18.9154		17.6515	21.9441	22.3172	22.3887		22.5266	24.2393	18.7819	15.4796	22.1421	17.6165	19.8151	22.701	21.1704		16.5359		17.4532	20.0036			22.597	19.4503	19.7378	22.1518	20.9858	20.2546		23.2649	20.6152	20.8894	20.8278	18.528		19.47	20.3569	22.2705	21.6079	21.1605
213	1	Heart Failure	SSEA4+ CD34-	Formaldehyde	RV	21.7146							23.8326	23.4577			27.0031		21.5209							20.4338		21.8146				22.9413														23.7615
214	1	Heart Failure	SSEA4+ CD34-	Formaldehyde	LA	21.5855				22.6687	21.3184								20.3252							20.4716		21.1349																		21.1293
215	1	Heart Failure	SSEA4+ CD34-	Formaldehyde	LV	22.6372										24.2249			20.4441		21.3324			21.054		26.5587							21.0109	22.0566								21.9062
216	1	Heart Failure	SP CD45-	No	LA	16.0917	23.9853		15.7374	23.023	16.9572			22.2635		21.2181	25.9045	17.7082	15.2312	18.915	21.8593	18.8179	20.695	20.1546		15.2567		18.0805	21.3702			20.8013	18.5683	20.4561	21.458	17.5981	16.9742	19.4641	22.8048	19.3904	19.9896	21.6016	19.1575		21.1911	23.2039	22.8188	22.0847	19.7959
217	1	Heart Failure	SP	No	RV	20.8009	25.4391																													23.4367
218	1	Heart Failure	SP CD45-	No	RA	17.1783	23.5605		18.2954	21.3988	21.5675	24.0306	21.755	21.5548	21.997			21.6181	15.7696		21.7265	19.4414				17.7746			23.0499				20.6325			20.4969	19.9033		23.0612	21.5059							23.291		20.7058
219	1	Heart Failure	SP CD45+	No	RA	13.0783	21.5535		20.0183	19.7066	21.5656			18.4277		23.5767			16.8687	21.1169	16.5031		20.9934			17.4542		16.4156	17.442			22.0617	23.5513	13.8551	19.9496	19.3	18.8938	14.6882	22.3862		15.7166		23.1366				16.5861		21.6874
220	1	Heart Failure	SP CD45-	No	RV	18.7021			17.3769		18.179	22.5968					25.1561	19.8711	18.1584	21.214	23.6441	20.5382				17.7316		21.8904	21.0972			22.5411	20.3488	20.7196		21.1015	20.594					20.731	22.4699		19.5216				21.716
221	1	Heart Failure	SP CD45-	No	LV	17.6576			16.5351		17.5129					22.2178	28.465	19.4477	17.2017	20.5994		18.9748	22.2731	21.9397		16.5476		18.8775	21.6097				18.6516	21.5715	22.1862	19.4372	18.6118	20.7603		20.2842	22.2209	22.2924	21.275		22.4654				20.5928
222	1	Heart Failure	SP CD45+	No	RV	8.86801	22.3869	13.4252	8.47465	12.5376	9.63882	15.0975	16.3772	15.9391	14.0106	13.5949	22.2582	14.0919	17.7777	20.8748	12.2614	19.5351	17.987	16.3591	17.4702	16.0103	16.2318	13.6469	13.5479	20.8314	13.0081	14.3801	13.0771	13.4516	20.538	19.5964	11.6847	16.1534	14.2948	19.4525	15.0508	14.0728	16.0024	21.1022	16.1739	14.8929	15.8019	12.8482	18.9588
223	1	Heart Failure	SP CD45+	No	LV	14.0262	21.999			19.9555				20.2011					20.4306		17.1064		21.7821			19.9496		16.543	17.3314		19.7679			14.6902	21.698	20.4631		15.9207	22.6011	21.0596	16.8336					24.3313	18.7972		20.5717
224	1	Heart Failure	SP CD45+	No	LA	11.8748	18.7264	19.1729	17.8687	19.8133	21.9841			18.5023		22.6081			16.9577		15.1792		23.0848		22.0094	17.6263		14.7563	15.7871		19.4072	23.0988	21.1346	12.4813	18.5532	19.4298	19.139	13.3365	23.0731		15.4028		22.5163			23.4973	16.8074		19.9916
225	1	Heart Failure	SP	No	RV	16.0896	23.9845	21.8218	16.9283		17.5107			21.0132		23.6554	26.0198	19.4403	18.293	22.6474	18.9083	19.5499	22.8042	22.2582		16.1899		18.9764	18.7164				18.0097	16.4607	22.3604	19.0949	18.4856	17.7442		19.9028	19.8724	20.5747	21.607				20.0002		21.498
226	1	Heart Failure	MP	No	RV	11.8032	23.1788	17.7359	11.7461	23.8538	13.3348	17.854	21.6256	17.8417	19.333	19.56	20.8745	15.107	11.45	16.0706	15.1886	14.6255	17.9946	16.9758	19.898	11.6552		14.2676	15.8456	19.9886		18.9393	14.4312	15.1254	18.5562	14.6192	13.892	17.5343	17.7787	15.7946	16.7706	15.7015	15.4352		14.9033	20.3908	19.8994	18.2639	16.0667
227	5	Heart Failure	SP CD45-	No	LV	16.645		21.5128	16.8734		16.5612	20.0831		21.0342		21.7566		19.954	15.5555	19.4422	18.9005	17.6561	21.0175	19.4139	24.9503	14.9094		18.4587	20.498			20.6518	18.5371	18.1183	21.3844	18.0063	17.9225	20.1942		19.7667	20.199	19.9756	18.8248		18.5231				19.288
228	5	Heart Failure	SP	No	LA	16.5963		22.0279	16.7689	21.8879	17.6881	18.9128			23.8879	19.7584	24.1303	19.5071	16.0887		18.4529	18.9074				15.4929		18.9374	19.7732	27.5853		20.8809	19.621	17.098	21.6261	20.5905	20.8028	18.6624	21.0961	20.3408	20.7169	20.773	20.5054		17.8952		20.3375	19.5193
229	5	Heart Failure	SP	No	RA	14.3149	21.9376	20.8836	14.7681	19.1228	14.0135	19.5886		19.4526	22.2538	18.4312	22.8187	16.9502	14.5774	18.6412	16.4254	16.3503	20.8166	19.6091	21.6554	13.4934		16.2883	18.6091	22.5448		20.7138	17.6329	14.2381		16.8545	16.1889	16.5167		19.7481	18.7774	17.9945	18.0573		17.3683	21.3261	17.8233	19.4746	18.2321
230	5	Heart Failure	SP CD45+	No	LV	15.8268	22.9818			21.9863				20.8072					22.1926		18.5567	21.4268				19.1534		17.9475	19.7238		21.9938			14.9871	21.6563	23.2324	22.6817	16.9221		21.5192	18.645	21.8322					18.5343
231	5	Heart Failure	MP	No	LA	10.764	21.5231	17.35	11.5992	19.5543	12.2517	15.3752		17.8712	17.3343	17.6353	21.9838	15.8124	11.1929	16.7574	14.3787	14.5601	19.1347	17.8729	20.102	10.8002	24.4986	15.3033	15.6817	18.1		17.1184	15.9883	14.0765	17.6925	15.3637	15.2607	17.9684	17.9135	14.6146	16.4956	16.3953	16.34		13.4418	18.4999	18.3835	15.8687	16.9437
232	5	Heart Failure	MP	No	RA	11.094	20.4805	17.6189	12.7354	19.7122	13.2951	15.8706		18.5018	18.6059	18.3114	23.5095	16.8495	11.2292	18.001	14.7536	15.3345	18.9527	17.8957	20.6438	11.4523		15.4321	15.9489	18.73		17.227	16.2095	14.5791	18.2443	15.9672	16.6863	17.84	18.1177	15.7101	17.007	17.5001	16.8311		13.4602	16.774	18.6414	16.0587	16.8303
233	5	Heart Failure	SP CD45-	No	LA	17.8807			19.5854		22.0033						28.7431	22.9005	18.7342		18.6844	19.3048				18.1074		21.5229	22.5058					22.0416		20.766	19.0392	21.425			23.8991		20.3102		19.8786				23.1342
234	5	Heart Failure	SP	No	LV	14.2996	23.171	21.6693	16.0394	20.8172	15.7094	25.1603	22.6277	19.9781	20.7439	19.7706	30.0193	19.7893	15.3398	20.6582	17.7491	18.9866	19.8451	19.5267		15.0141		16.6383	18.96			21.7061	18.1659	14.3587	20.6701	19.1731	17.9379	16.6202	23.017	20.254	18.1895		19.3133		18.2236		17.9287	20.7882	19.6299
235	5	Heart Failure	SP CD45+	No	LA	20.2789	24.1458							25.8867							20.1824					23.4491		19.5623	23.2813					18.2157				19.9111			22.9479						20.8353
236	5	Heart Failure	MP	No	LV	10.7006	19.7714	16.6872	10.8276	18.8287	12.1812	15.6273		17.6015	18.2125	17.4937	21.7464	15.7928	10.2454	15.7795	13.9653	15.5002	17.6623	17.7825	20.5431	10.4107		14.0284	15.4503	18.5433	22.3232	17.4972	14.3674	13.7122	17.6846	14.4151	13.8677	16.2318	16.8773	14.4387	16.0754	16.2683	16.1755	22.5079	13.8727	19.6603	16.8546	16.5243	15.5306
237	5	Heart Failure	Ckit+ CD45-	Formaldehyde	LV	22.2481	22.8449	22.17								25.182		22.4962	26.7561		23.1168					22.282
238	5	Heart Failure	SSEA4+ CD34-	Formaldehyde	LA	17.9282	22.3827		21.642	22.6627	21.0941		21.0023			23.7726	26.7582		18.6133		17.9915			20.6649		17.6546		20.2745	23.3112			22.6794	19.5655	19.9147			22.046			21.2547		24.9594			21.6403	18.1022	23.8204	20.3258	22.3298
239	5	Heart Failure	Ckit+ CD45-	Formaldehyde	LV	22.6811																																											22.2494
240	5	Heart Failure	SSEA4+ CD34-	Formaldehyde	RA	18.241	23.6364				20.2748						27.1729		18.5766		19.6643			20.7725		17.7165						22.8274	20.5793	21.0726		21.6219	21.6584				21.9708	20.5429	21.8545		22.0324	16.9186
241	5	Heart Failure	Ckit+ CD45-	Formaldehyde	RV	23.2601	23.6264				21.5102				21.9538		28.3766		21.7058		21.5473					21.7888		20.4346																			21.3076
242	5	Heart Failure	SSEA4+ CD34-	Formaldehyde	RV	16.8007	23.0079					20.8342						20.916	17.8829		17.3838			21.3335		15.89		20.1052	20.4256				21.986	19.4218		24.6896				21.7793	20.7666	24.3612			23.0776	18.8192	23.1565		21.0662
243	5	Heart Failure	Ckit+ CD45-	Formaldehyde	RA	17.7066	21.0883	21.4994	21.3896		18.9688					22.8785			18.3949		17.3629			22.7404		18.6927		23.1127	23.217				21.8428	19.8459		22.0257					21.5331				20.9486		20.5088	22.1052	22.797
244	5	Heart Failure	Ckit+ CD45-	Formaldehyde	RV	17.2272	24.428		18.9888		20.3595	23.6122							18.5908	25.1956	18.6803	22.9325				17.246		19.9301	24.3592							22.5038	19.7732				21.8161				23.1725		23.6979		21.2052
245	5	Heart Failure	Ckit+ CD45-	Formaldehyde	LA	18.5548	23.3877	21.8784	19.2688	24.6214	18.5229	21.9125	21.9756	22.1792		22.6859	26.4434	19.4327	17.6022		21.3631	19.864				18.9316		21.5452						19.9919		22.4381	20.4643					25.2958	22.1109		23.6019		22.3922
246	5	Heart Failure	Ckit+ CD45-	Formaldehyde	RA	18.0842			19.2872		20.4527	22.637		24.5243		24.2011	23.7943	21.3341	17.057		18.8748	18.6721				18.5204		22.565					21.6612			20.751	20.4311				21.3627	21.4627					20.5103	22.1958	20.6481
247	5	Heart Failure	SSEA4+ CD34-	Formaldehyde	LV	18.3416	20.9447		20.8601		21.0439		20.3301			23.4045		23.3227	18.5515					22.6385		17.5653						22.7577		21.2286		23.1266	26.0467		22.2268	20.7435						19.9337		19.983
248	5	Heart Failure	SP	No	RV	14.2903	21.5827	20.852	15.8138	19.6822	16.361	19.99		18.5182	24.131	19.0569		17.3916	15.9484	19.1879	16.1531	15.9554	20.5398	19.5202	21.8274	14.1161		15.4458	17.9116	21.7514		19.6546	18.3	13.7851	23.4252	17.0744	16.5425	15.0993		18.9942	17.1673	21.6187	18.4694		17.8339		16.4971	20.7688	18.9641
249	5	Heart Failure	SP CD45+	No	RA	15.8913	22.484	21.8962		22.1913	20.3528			19.6875					17.944		17.5339					20.7986		16.8983	19.0038					14.8348				16.7937			17.802				22.5664	22.0423	18.3131		22.714
250	5	Heart Failure	MP	No	RV	10.4861	21.0871	15.9932	11.1202	18.3161	12.9038	15.6054		16.3183	16.8071	17.9677	23.3691	14.9086	10.5376	15.7243	13.7283	14.4598	17.8252	16.5808	18.6777	10.4795		13.9798	14.4358	17.9508	21.2176	17.2924	14.5011	12.3628	18.336	14.419	13.9921	15.5772	18.0037	13.9146	14.7103	16.1108	15.664	24.8433	12.5919	19.4002	16.9784	16.3203	15.6954
251	5	Heart Failure	SP CD45-	No	RA	16.791		22.5363	17.4239	22.6876	17.5916	20.9631		20.1938	22.1159	19.9557	25.4947	18.1357	16.6204	20.0889	19.1045	17.4398	21.3244	22.6984		15.5378		19.2865	20.8119			20.9497	19.5313	19.1407		18.6573	18.3729	21.4837	22.9588		21.8009	20.151	18.9795		18.1439			21.2529	21.9459
252	5	Heart Failure	SP CD45+	No	RV	15.9789	22.1782		19.2248	19.8294	20.253	24.1849		21.2452				22.0295	19.8615		17.8454	20.9207			22.7009	22.3944		18.0318	18.4834					14.4152		23.1369		15.7218			18.6953	20.8432					17.3728		22.7321
253	5	Heart Failure	SP CD45-	No	RV	16.3845		19.4215	16.7651	21.9731	16.9857	23.189		21.9385	21.8583	19.159		18.096	16.4194	19.5792	18.2742	15.2215	20.4953			14.6177		17.8834	19.1485			22.2204	18.373	18.0284	23.5889	18.0745	17.2163	17.8526		20.5311	21.1155	20.1224	18.4875		18.7246				19.7203
254	8	Heart Failure	MP	No	LV	12.051	20.2087	16.9666	11.2694	18.9007	11.365	16.5131	22.2458	17.8805	19.7521	18.0618	21.1479	15.5827	10.7041	15.8425	14.7458	15.1627	16.289	16.5031	20.9031	11.0392		14.0199	15.9152	20.3108		17.2521	14.0676	14.8386	18.386	15.1354	14.874	17.8618	17.5569	16.0745	16.5898	15.407	15.0071	23.5285	14.5982	19.4134	17.8656	17.3455	15.9596
255	8	Heart Failure	SP	No	LV	13.6001	21.2898	19.3379	14.1078	19.332	14.4343	19.626		18.4802	21.7859	17.1776	23.2036	17.9471	13.8026	18.3615	16.7234	16.6058	18.7749	16.6599	21.1733	13.3463		15.3512	17.7386		22.8007	19.4571	16.0937	13.0766	19.4995	17.5812	17.8803	16.5211		19.0696	16.8664	17.7819	17.8673		17.263	23.7584	17.543	19.9308	17.6182
256	8	Heart Failure	MP	No	LA	11.386	21.3352	16.9814	11.9016	20.4375	12.8519	15.9218	23.5309	18.3623	18.9241	18.0096	21.8516	17.0383	10.9886	18.4338	14.9873	15.939	18.2958	17.5186	19.9568	12.0404		14.7527	15.6594	19.719	22.9161	17.3147	15.6545	14.6123	19.2362	15.9502	16.2781	18.904	16.9569	16.4008	16.9632	17.2219	16.7117		14.1464	18.012	18.1298	17.3381	17.0935
257	8	Heart Failure	SP	No	LA	15.0063	23.8066	21.2182	15.0013	24.136	14.6031	19.5205		20.7672		19.1613	27.0148	18.1998	14.2775	18.713	17.8158	16.5974	20.2655	19.8404	23.3651	13.6668		16.6865	19.079			21.3717	17.8252	15.642		17.5515	17.37	18.9178	21.3029	19.4148	19.4286	19.5879	18.7207	22.715	18.7677		19.2961		18.9159
258	8	Heart Failure	Ckit+ CD45-	Formaldehyde	RV	17.1803	19.0671	17.8589	17.6677		16.9389	18.4182	16.8619		18.6405	20.519	22.3727	21.5041	19.833		17.6735	20.5245				17.2726			21.3451				20.3227	20.1921								21.4012			26.7794	23.2738	18.2287
259	8	Heart Failure	Ckit+ CD45-	Formaldehyde	LA	17.5759	21.5586	20.0932			19.7509	24.4144	19.9897	20.1794		22.2457	24.9031		18.7885	32.061	20.5515	25.3224				17.8985		23.2875	22.2929			22.8159	22.4543	18.5741		23.2318				21.2393	23.1337		21.4847			23.5391	17.271
260	8	Heart Failure	Ckit+ CD45-	Formaldehyde	RA	17.9246	22.1701				18.8875		20.0372	20.7871		23.4923	23.4541	19.5587	15.3986	21.0952	17.6182			23.3679		17.681		18.4767	23.1594				19.6634	20.8708		20.7082	20.3413		21.8305		21.3335	21.3508	20.3534				20.0979
261	8	Heart Failure	Ckit+ CD45-	Formaldehyde	RA	15.088	19.3277	18.3813			15.7199	20.6821	17.6056	19.8893		19.8481	20.9736	17.7385	14.0309	21.8272	15.8802	17.429	19.728	18.9635		15.2038		16.9332	19.1166			26.8276	17.8168	18.5404	20.0194	18.1315	16.8444		20.3158	19.8467	20.535	18.268	18.4534		20.8313	21.5353	17.7155	20.3387	20.6319
262	8	Heart Failure	Ckit+ CD45-	Formaldehyde	LA	16.0276	19.2093		18.1171		17.693	21.1428	18.3099	19.2647		19.6588		20.3794	17.0411		16.3226	22.3154	21.8589	20.427		15.4326		19.1389	20.9895			21.4206	20.5218	18.1091		21.5113	19.7043			19.9716	19.4552	19.6246	20.9676		22.2719	22.8289	17.7311	22.7412	23.2782
263	8	Heart Failure	Ckit+ CD45-	Formaldehyde	LV	15.5771	19.5782				16.5137	19.4925	17.3723			20.1959		22.203	15.9156		15.8199	22.07				15.1451		17.9552	20.855				17.9847	19.5128	20.9495	19.8493	18.1936	21.342		20.6617	19.8978	20.5242	20.5351	24.6735	21.8283	20.4058	17.9774	21.3285	20.2885
264	8	Heart Failure	SSEA4+ CD34-	Formaldehyde	LA	13.3892	16.1572	16.5118			15.4172	16.461	15.058	17.2039		16.8122	23.0179	16.5541	13.5294	19.1439	13.925	19.9256	20.3808	17.2085		11.9861		15.5602	18.1496	20.6397		20.2736	16.5595	15.6964	20.2535	18.8957	18.8211		21.3286	16.9761	17.4708	17.862	17.6924		17.8859	15.0535	19.7052	18.8511	18.9056
265	8	Heart Failure	SSEA4+ CD34-	Formaldehyde	RA	15.4794	18.7173		16.9996		16.05	19.4555	18.1768	20.2285	19.8707	19.4581	23.1436	17.6623	14.2846		15.4328	17.6562	19.4246	18.9082		14.3213		16.6565	19.8728			20.9972	17.5225	17.8318	21.3574	20.3373	20.0865		20.9556	15.5473	19.4409	20.1144	16.3913		19.6941	16.7827	18.9123	19.9159	18.9275
266	8	Heart Failure	SSEA4+ CD34-	Formaldehyde	RV	13.8438	18.652		17.3861		16.1666	17.5739	16.6814			17.8093	25.6887	18.1368	15.1462	20.8043	14.525	18.9772	21.0646	18.8091		12.8577		16.3288	19.8929	24.5782		21.2137	16.2057	16.5235	18.556	21.1303	21.3536	21.0784	20.6054	18.1328	18.6363	18.6032	19.849		19.6828	17.8985	20.9821	20.8813	19.3416
267	8	Heart Failure	SP CD45+	No	LV	13.5268	21.9918	21.0619	20.5224	25.2103	20.7998			19.0048				21.1704	21.4192		16.8443	22.5597			21.802	18.4802		16.652	16.7387					13.5276		19.0679		15.5799		18.5725	15.4166	19.3029	20.5668			20.9894	16.2828		20.0275
268	8	Heart Failure	SP CD45+	No	RA	19.2968															19.3315							22.1571	23.3236					20.3997				19.9235			23.5816						21.7046
269	8	Heart Failure	SP CD45-	No	LA	15.1885		21.5458	14.8905		16.1218	22.062		19.8826	23.8979	20.2378	23.2713	18.1325	14.7639	20.5932	18.9173	16.6163	21.0439	24.6111	21.1845	14.7347		17.4008	20.2256			22.0289	18.5763	19.1094		16.4744	16.1728	18.8502	20.4773	19.6421	19.5019	18.449	17.9705		19.4061	20.856	22.3361		18.2728
270	8	Heart Failure	SP CD45+	No	RV	13.9713	22.9215			24.9778	20.0702			18.9352					20.6499		17.5187	22.3086			20.4584	19.2822		17.385	17.2335		21.7899			13.8971	21.057	19.2759		14.8531			15.8907					23.9808	15.927		23.2365
271	8	Heart Failure	SP CD45-	No	RA	19.8378			21.9095		20.3061	22.968				24.6432			19.5598		22.1037	21.2675				19.5429							22.5035			21.133		21.3632	22.8709	20.7345
272	8	Heart Failure	SP CD45+	No	LA	14.917	21.3448			23.369				20.3206				22.1597	22.1112		18.4778				21.227	19.3899		17.9049	18.684					15.2037		21.9954		16.35		22.0826	16.6518		22.8963				17.1219		24.3231
273	8	Heart Failure	SP CD45-	No	RV	15.4315		21.7031	15.8796		18.19	21.4315		21.0385		20.6704		18.6955	15.6411	18.8195	20.3994	16.5007		22.3569	22.3219	15.9606		19.5126	19.6878			20.8136	19.6912	21.8425		17.5144	19.8973	18.3084	21.3679	19.9708	19.9522	19.9388	19.2377		18.7275			21.7953	19.2719
274	8	Heart Failure	SP CD45-	No	LV	15.5632	23.3604	21.1621	16.4083	24.5323	16.7276	23.943	21.8492	20.6236		19.1024		17.7732	15.3186	20.4066	20.8292	17.4195	22.5421	17.1979	22.5875	14.3638		18.9843	19.02			20.8688	19.2593	19.5323		17.7135	18.5082	20.3481	21.8559	19.5917	19.1902	19.3736	19.6993		18.8839	24.2702			19.6569
275	8	Heart Failure	Ckit+ CD45-	Formaldehyde	LV	19.782	22.5157	20.4027	21.0542	22.6533	19.1191	20.1815	22.0758			21.4245		23.3122	19.6572		17.8366					18.159							19.4456	22.0203												22.5679	18.8996
276	8	Heart Failure	Ckit+ CD45-	Formaldehyde	RA	17.9542	22.5182			26.1416	18.7999		20.767		22.4962	21.3694		20.5774	17.0966		18.5846	20.7366	22.8769	22.0655		18.5409		20.0223					20.4856	20.1988		22.1308	21.249					21.1141	20.7434				20.2016
277	8	Heart Failure	SP	No	RA	18.4343	23.5368	22.11			20.4328					23.6334		20.7609	19.4883		20.1656	21.0386	21.4077			18.8425		19.9777	21.2188			22.5344	21.5966	17.3038		21.936	22.7686	19.1663				22.1815	22.1398		21.6964
278	8	Heart Failure	MP	No	RA	11.1888	21.3846	16.3355	11.9678	20.0728	13.4213	16.5499		16.7286	18.531	18.4446	22.6067	15.1442	11.1363	16.9679	14.2185	15.2631	18.2233	16.7669	20.0271	11.4275		14.0965	14.4376	19.3189		17.3522	14.9837	14.6926	17.6576	15.5314	14.9996	17.6178	18.3941	15.1981	15.8875	17.1534	15.3049		12.7822	18.0837	18.2846	16.1725	16.6461
279	8	Heart Failure	SP	No	RV	13.3619	20.6048	17.9698	13.2987	19.5138	14.1308	18.1603	21.5941	17.723	21.2063	18.2666	24.0024	16.5568	13.56	19.224	16.0065	15.3767	18.1773	19.8852		13.1782		15.7688	16.9541		21.4022	18.2765	16.391	13.4852	20.6704	16.5994	16.3668	14.9536	22.5352	17.2337	16.5075	17.2181	17.2691		15.1504		17.3773	18.743	18.2484
280	8	Heart Failure	MP	No	RV	10.4792	19.8614	15.647	10.8459	18.5883	12.5341	14.6627		15.615	16.5222	17.6448	25.4232	14.9783	9.71667	16.3511	13.8937	14.4534	17.3203	16.983	19.4041	10.1679		13.3963	13.9484	18.3238	20.5162	15.8773	14.0106	13.1587	18.2745	14.6478	14.7597	16.3547	14.8972	14.1142	14.7506	15.2611	14.9989	22.6359	12.2626	19.2651	15.9981	16.2826	15.5848
281	7	Heart Failure	SP	No	LA	14.8969	21.9137	19.3964	17.0236	20.5294	14.9221	18.3939		19.9757	23.5551	18.2383	28.5583	19.0993	15.5553		18.7424	18.1822	21.1922	18.4895		14.5395		16.4875	18.7202		20.5706	19.7179	17.5399	15.4136	20.4907	19.0283	19.1092	17.609	21.7342	17.2646	18.8369	19.8564	18.4805		16.3471		20.8278	18.9343	19.4492
282	7	Heart Failure	SP CD45+	No	LA	15.082	21.7341	21.4596		20.7733	24.8508			20.5942		22.3066		22.2674	20.5961		17.6094	19.9185	19.5129		22.674	21.8093		17.2617	20.2998					14.3461		23.3728		16.3307			18.0927	23.3693				21.7268	18.0594		20.9371
283	7	Heart Failure	MP	No	LA	11.8295	21.0941	17.0606	13.1301	20.2799	12.9733	15.8853	21.7909	18.9834	19.5682	17.9147	25.105	17.27	11.6215	18.7398	15.3713	16.955	19.7707	18.3051	20.9846	11.7074		14.4768	14.946	22.5722		17.1293	15.7359	15.4879	17.471	17.0568	16.1281	20.9578	18.0147	14.9151	17.0938	17.6576	16.2112		13.0684	18.4652	19.6441	16.4444	17.7498
284	7	Heart Failure	SP CD45-	No	LA	15.931		18.948	16.4448		15.3972	18.49		21.8607	24.4648	18.5708	28.3936	18.3092	15.672	20.0599	19.6501	18.4339	21.2774	18.8961		14.3935		18.1009	20.4249			19.6964	19.6088	19.223	21.8203	18.5091	17.6465	21.9645	22.734	17.5216	21.271	20.0716	18.6649		17.4055			19.0083	19.8559
285	7	Heart Failure	SP	No	LV	20.8307					22.6079						30.3436		19.9205					22.5053		21.3356								22.2037				22.1415		21.8258					20.682		22.723
286	7	Heart Failure	SP CD45+	No	LV	15.1094	20.8143	21.3683	20.1579	20.2271	20.6199		22.826	20.198				22.7207	19.5811		17.5098			21.3471		19.0578		16.7595	18.1478		22.7703		22.1355	14.0538		21.0042		15.9151		21.5569	18.396		23.4985				18.0552
287	7	Heart Failure	MP	No	LV	11.5372	20.4204	16.1647	11.0252	17.9676	10.8051	16.4332		17.3429	18.5219	17.5482	20.3127	14.8887	11.4594	14.8956	14.2121	15.4248	16.6706	15.8884	20.1276	10.7425		12.8128	15.1259	20.8221	22.658	17.0107	13.6433	14.7344	17.0077	14.6928	14.2317	18.3168	17.6545	14.4103	16.5797	14.8784	14.5989	23.5589	12.8738	18.8511	18.7218	15.9757	15.116
288	7	Heart Failure	SP CD45-	No	LV	15.7397		20.7204	15.0819	20.7311	15.1017	18.9495		21.3592	22.6055	18.5544	29.4894	17.9361	15.4811		17.742	17.604	21.0352	18.3785	23.0608	14.6277		16.6497	18.3433		22.7282	18.9062	17.3337	18.0061	19.8074	19.1155	18.8084	20.0003		17.531	19.6782	19.6426	18.468		15.8948			18.6094	19.8315
289	7	Heart Failure	Ckit+ CD45-	Formaldehyde	RA	15.0408	20.9703	20.2937	16.5463		19.0231	22.8581	19.4091	20.6397	20.1404	20.4096	23.8814	24.8991	16.1864		17.3345	20.5883				16.3523		19.2954	19.3843			21.8246	18.7682	18.1242	19.1116	23.2672	19.3101			20.9807	19.9166	21.1846			20.5068		18.8262	20.5911	20.5584
290	7	Heart Failure	Ckit+ CD45-	Formaldehyde	LA	15.3784	21.1433	20.0411	17.6279	19.2985	17.4212	20.401	18.6717	21.116	20.5006	20.9156	21.2263	19.1877	14.9786		17.4664	18.0093		21.1378		16.4174		19.0607	21.5204			22.8952	18.7966	18.8582		18.9919	18.5444				20.1977	19.8329			20.8372	22.8979	19.3355	20.6876	19.9663
291	7	Heart Failure	Ckit+ CD45-	Formaldehyde	RV	17.9779		21.7288	17.976	22.1722	23.2175	23.4576	21.4255		22.3558	22.6999	25.9683		18.3201		19.8289			21.6087		19.5053		21.3315					22.7632	19.8702	23.3788	22.4592	21.8793				21.7157	24.0046			22.0152	22.4756	20.2489
292	7	Heart Failure	Ckit+ CD45-	Formaldehyde	LV	18.3549	22.2908	21.6231	18.702	22.7175	20.1373	21.4472	21.6072	22.3951	20.6797	21.6886	25.5499	21.859	17.468		18.7147					17.9662		19.0113	22.257				20.5905			23.8719				22.019	22.494	22.2197	22.0864				20.1762
293	7	Heart Failure	SSEA4+ CD34-	Formaldehyde	LV	13.3862	17.8215	16.7535	17.8873		14.8428	16.7207	15.8096	17.5429	17.2267	17.6182	26.7633	16.5881	14.9833	21.6591	14.2987	19.8612	22.4468	15.6348	23.3401	12.5135		15.0326	17.5065	19.8777	22.0602	20.096	14.3625	16.2327	19.2457	19.3222	18.246	20.2321	19.969	16.3341	17.3377	17.5418	18.0221	24.746	18.8663	14.9534	18.6343	18.9067	17.3079
294	7	Heart Failure	SSEA4+ CD34-	Formaldehyde	LA	14.2581	19.3153	19.9828	16.653		15.8168	19.8279	18.1404	20.7444	18.7114	18.356	24.3937	17.4444	14.9708	22.6975	15.5064	18.3835		16.6539	22.2184	14.1817		17.7074	18.1463			19.4897	16.0249	16.6091	21.2029	20.9085	19.687		20.9766	14.7814	18.6689	21.8159	18.6482		18.3365	15.3789	20.0848	18.2354	19.2959
295	7	Heart Failure	MP	No	RA	21.8966													24.4982																												20.4552
296	7	Heart Failure	SSEA4+ CD34-	Formaldehyde	RV	10.8958	15.2151	15.1423	13.769		12.4162	14.8395	13.9253	17.0082		15.1683	22.1749	14.7884	12.9054	16.7215	12.1944	16.8761	18.9015	13.2862	20.1192	10.4267		13.1781	15.4241	18.3589	19.7525	16.7408	12.2262	14.1837	16.6264	15.8153	15.4398	17.9399	17.3782	14.6152	15.6931	15.3377	15.8405		15.9058	11.2186	17.36	15.121	14.956
297	7	Heart Failure	SSEA4+ CD34-	Formaldehyde	RA	11.8328	16.0923	16.2931	14.1632		15.0182	15.9438	15.0782			16.5572	21.3396	16.714	12.508		13.1668	18.5725	20.2183	15.5944	21.4686	11.7495		14.5113	16.6395			18.0667	14.522	14.6036	18.9708	19.5284	17.8713	20.3619	19.9772	14.8406	16.6969	16.8428	17.2422		15.9825	15.2665	21.7829	16.9654	17.7023
298	7	Heart Failure	SP	No	RA	13.725	22.1653	19.5159	14.4458	19.771	15.0316	20.9939		17.9511	21.0783	17.8438	24.9421	15.9985	15.8454	17.4634	16.284	16.0481	19.0517	17.378		13.4474		15.7078	16.4682		19.7189	19.5547	16.1457	14.7731	20.7469	16.8059	15.5224	16.0963	21.6996	17.4945	17.5433	17.7227	17.0086		16.4376	20.9762	19.2929	19.8028	18.0384
299	7	Heart Failure	SP CD45+	No	RV	15.3902	20.898	21.2586		21.2931	23.9311			19.3304	22.8295				20.379		17.0077		22.16			18.7871		15.5321	16.534		21.4825		22.3402	13.8258		19.9138		15.2649		19.8836	17.8212					21.1612	18.5969		22.4135
300	7	Heart Failure	MP	No	RA	11.8923	22.3873	17.3518	11.9849	21.8912	14.3549	17.1464		17.8588	18.179	19.4612	23.2127	16.3602	12.7443	17.8914	15.3249	17.459	19.4926	16.9258	24.4923	12.0316		14.8578	14.324	18.8971	21.9062	18.4922	15.4616	15.4972	18.8532	16.5947	15.3668	18.4818	18.4469	15.8405	16.493	17.4281	16.52		14.3735	18.1953	22.8028	17.9225	17.6547
301	7	Heart Failure	SP CD45-	No	RV	16.7932		20.605	16.4126	22.6055	16.7499			20.152		21.6552	24.4015	18.8397	17.2762	20.7645	19.3917	18.1898		21.4405		15.7647		18.7957	18.868			22.3445	18.7948	20.1977		19.6694	20.1387	20.9553	21.7318	19.8498	22.1793	21.55	18.7709		17.2202	25.1864		20.1327	20.7091
302	7	Heart Failure	SP	No	RV	14.9722	20.3745	20.0661	15.1265	19.2721	15.7642	20.995	21.994	19.0344	22.2337	19.2289	24.1419	17.4372	16.9306	20.2269	18.0079	16.4074	20.3454	20.3901		14.8937		16.454	16.9182			20.7716	17.2493	14.8714	20.5318	18.8624	18.6321	16.2109	21.8596	18.5761	17.4817	18.7567	17.5915		16.9126		20.5273	19.6702	19.8858
303	7	Heart Failure	MP	No	RV	10.993	19.8721	15.2613	10.1906	17.7655	10.5507	16.3968		15.9189	16.5371	17.8594	19.0937	13.5997	10.9643	14.2778	13.4443	14.8445	15.6616	15.4296	19.0676	9.9479		12.8268	13.6016	18.8301	19.8402	15.9771	12.6567	14.1965	16.7799	13.7723	13.3558	15.9905	16.9019	13.4231	14.9843	13.9101	13.9698		11.9009	17.8969	18.5646	15.3543	14.668
304	7	Heart Failure	SP CD45+	No	RA	15.8258	22.7082							19.1941				20.9613	20.6919		17.9474	20.7148	21.1761			20.1897		17.4021	17.9996		23.5039			14.7788		22.7444		16.044			17.9394	21.6271	22.4028			22.2623	19.8449
305	7	Heart Failure	SP CD45-	No	RA	15.6538	24.0902	21.5842	16.6013	20.9489	16.4626	21.8778		19.6147		20.3903	30.6577	17.7919	16.8073	21.6483	18.6577	17.7367	23.3651	20.2024		14.8003		17.9123	19.1479				17.3883	18.5084		18.2577	17.0133	20.3715	22.5931	19.326	18.7182	20.5974	19.3667		17.7854	22.7885		19.2927	19.926
[truncated: 50 more columns]
