# Supplementary material for: Human intracardiac SSEA4+CD34- cells show features of cycling, immature cardiomyocytes and are distinct from Side Population and C-kit+CD45- cells
Source: PLoS One. 2022 Jun 16;17(6):e0269985. doi: 10.1371/journal.pone.0269985 (PMC9202910; doi:10.1371/journal.pone.0269985)
Supplement: S2 Data. 96x96 Dynamic Array data — Empty cells constitute undetectable values. (XLSX) [file pone.0269985.s025.xlsx]

## Sheet: PPIA CT values
Primary ID	Subj ID	Clinical Classification	Population	Fixed	Location	PPIA	PCNA	MKi67	AURKB	AURKA	CCNA2	CCNB1	CDC20	CDC25B	CDK1	CDKN1A	CDKN1B
1	3	Donor	SSEA4+ CD34-	Formaldehyde	LA	30.3184										32.2087	36.7343
2	12	Donor	SSEA4+ CD34-	No	LV	26.7014					31.5237			33.1255		27.9602	28.4789
3	1	Heart Failure	SSEA4+ CD34-	Formaldehyde	LA	31.1628										30.7095
4	8	Heart Failure	SSEA4+ CD34-	Formaldehyde	LA	22.2015	31.0411				30.4854		30.9212	29.0934		23.3575	25.2745
5	12	Donor	SSEA4+ CD34-	No	LA	27.2312	32.3801									29.3925	30.5931
6	1	Heart Failure	SSEA4+ CD34-	Formaldehyde	LV											30.8426	31.6684
7	11	Donor	SSEA4+ CD34-	Formaldehyde	LV	25.7366								31.7336		27.7002	28.2601
8	8	Heart Failure	SSEA4+ CD34-	Formaldehyde	RA	24.1369	32.4398			33.8836	31.3396	32.7383	36.5429	32.5836		24.9271	26.5829
9	12	Donor	SSEA4+ CD34-	Formaldehyde	LA	29.6948										30.0988	31.7555
10	3	Donor	SSEA4+ CD34-	No	LV	26.9946	32.1991			33.7356						29.5152	28.8727
11	12	Donor	SSEA4+ CD34-	Formaldehyde	LV	29.8143										31.8988	29.6205
12	7	Heart Failure	SSEA4+ CD34-	Formaldehyde	LV	21.8407	31.1308			31.9054	28.5577	30.0761	30.5827	29.9682	34.5241	22.3261	24.7436
13	7	Heart Failure	SSEA4+ CD34-	Formaldehyde	LA	22.778				32.4634	29.5078	32.671	31.5458	30.0758		23.6811	25.5583
14	11	Donor	SSEA4+ CD34-	No	RA	21.7006	30.104			30.5974		31.2032		29.1513		24.042	24.8074
15	2	Heart Failure	SSEA4+ CD34-	Formaldehyde	LV	28.6747										28.9	30.4523
16	10	Heart Failure	SSEA4+ CD34-	Formaldehyde	LV	36.9774								33.3852		30.9701	32.4685
17	2	Heart Failure	SSEA4+ CD34-	No	RA	25.7358	32.1722			33.5798		32.6747				26.1536	27.6107
18	3	Donor	SSEA4+ CD34-	No	RA	25.8137				33.3334						26.8191	28.1923
19	4	Heart Failure	SSEA4+ CD34-	No	RA	20.8524	28.7578			31.9443		30.258	33.472	29.6309		22.8499	24.5967
20	11	Donor	SSEA4+ CD34-	No	LV	20.659	29.7165			30.4327		29.7812		28.3014	34.6243	22.9574	24.2229
21	2	Heart Failure	SSEA4+ CD34-	No	LV	27.1933										27.8682	30.3405
22	6	Heart Failure	SSEA4+ CD34-	Formaldehyde	LV	25.6172	31.9087							31.7224		26.6593	28.7564
23	12	Donor	SSEA4+ CD34-	No	RA	24.1133									33.9427	25.6281	26.5283
24	4	Heart Failure	SSEA4+ CD34-	No	LA	20.1852	28.5002			31.7761	31.4067	29.0346	31.7511	28.2066	34.742	22.33	24.209
25	4	Heart Failure	SSEA4+ CD34-	No	LV	22.8292	32.247			30.8963		31.3967	32.6253	30.1365		24.9794	26.4911
26	5	Heart Failure	SSEA4+ CD34-	Formaldehyde	LA	26.3107							33.7764	32.1835		27.1979	30.2673
27	7	Heart Failure	SSEA4+ CD34-	Formaldehyde	RA	20.8638	30.9256				29.9392	29.1192	31.9741	28.2003		21.6729	24.3728
28	5	Heart Failure	SSEA4+ CD34-	Formaldehyde	LV	28.3019										28.6359	31.7322
29	4	Heart Failure	MP	No	LA	16.3055	26.4455	23.539	25.9627	27.0351	23.3313	23.6859	24.8967	23.988	27.4101	23.0935	18.3394
30	10	Heart Failure	MP	No	LV	16.7011	26.3705	29.5708	29.7586	27.7174	27.7513	24.728	28.293	24.2971	28.4465	17.1736	19.2158
31	11	Donor	MP	No	LV	17.949	26.1421	31.3995	28.957	29.0104	25.8269	24.676	25.3336	22.8458	30.6566	16.8054	19.588
32	4	Heart Failure	MP	No	LV	15.4928	24.3459	30.3737	27.1809	26.6742	25.6634	22.7692	26.9267	22.3728	27.3496	15.9547	17.4086
33	5	Heart Failure	MP	No	LA	14.1261	23.7119	28.8243	27.3875	26.291	24.8794	22.5132	26.3387	21.3644	28.7019	15.2681	17.4518
34	7	Heart Failure	MP	No	LA	15.2393	24.1114	29.9591	26.8134	26.7621	24.4264	22.9875	26.6416	22.4161	29.3302	16.1035	18.347
35	3	Donor	MP	No	LA	17.09	25.8624	28.7389	27.5799	27.768	28.2313	24.5576	28.948	23.4226	29.5174	17.7958	19.6084
36	3	Donor	MP	No	LV	16.2266	25.0251	27.3339	29.4425	26.5371	24.5821	24.6494	27.7188	21.4687	26.346	17.7563	18.2411
37	1	Heart Failure	MP	No	LV	15.9087	25.775	29.619	30.5472	26.5761	27.6073	23.7935	26.8183	23.2842	27.8253	16.3329	18.5805
38	8	Heart Failure	MP	No	LA	14.578	23.7494	29.4779	26.1725	26.8874	23.9804	22.7829	26.5745	21.2446	28.539	15.9316	17.2676
39	6	Heart Failure	MP	No	LV	16.6434	25.8236	32.4403	32.3694	27.7614	27.2361	24.6408	28.9732	24.4104	29.3938	17.6456	19.5993
40	1	Heart Failure	MP	No	LA	14.5879	24.5884	28.9836	28.4689	27.2475	26.568	23.2302	27.8638	22.978	28.3261	16.2054	18.7246
41	5	Heart Failure	MP	No	LV	15.3785	24.4091	28.8381	28.361	27.2775	24.2939	22.8364	27.5213	21.9379	28.0603	15.9156	17.6734
42	7	Heart Failure	MP	No	LV	15.9126	23.927	28.9478	28.5564	24.9031	23.9779	22.8394	25.6552	21.5562	27.1737	15.5422	17.7832
43	2	Heart Failure	MP	No	LV	19.8567	27.8878			30.595	28.6545	27.4779	30.1566	26.9894	32.833	20.9206	22.923
