# Supplementary material for: Human intracardiac SSEA4+CD34- cells show features of cycling, immature cardiomyocytes and are distinct from Side Population and C-kit+CD45- cells
Source: PLoS One. 2022 Jun 16;17(6):e0269985. doi: 10.1371/journal.pone.0269985 (PMC9202910; doi:10.1371/journal.pone.0269985)
Supplement: S3 Data. Cell cycle marker data — Empty cells constitute undetectable values. (XLSX) [file pone.0269985.s026.xlsx]

## Sheet: Blad1
SSEA-4+CD34- %
	Sample 1	Sample 2	Sample 3	Sample 4	Sample 5	Sample 6	Sample 7	Sample 8	Sample 9	Sample 10	Sample 11	Sample 12
Right Atrium	0.202	5.408	2.21	0.217	0.731	0.065	0.035	0.081	0.429	1.131	2.277	0.985
Left Atrium	0.187	2.679	0.548	0.067	0.947	0.05	0.455	1.731	2.672	0.802
Right Ventricle	0.01	3.09	0.973	3.08	0.324	0.133	0.002	0.143	0.373	1.892	1.758	6.511
Left Ventricle	0.043	2.306	0.25	1.75	0.118	0.08	0.011	0.142	0.306	0.975	1.975	2.238
HF	1.39875	0.391	0.0706667	0.24875	0.104	0.39075	1.43225	2.1705	2.634
Donor	0.1105	3.60133	1.528
HF, ischemic	0.24875	2.1705	2.634
HF, non-ischemic	1.39875	0.391	0.0706667	0.104	0.39075	1.43225
% of SSEA-4+CD34-
	Sample 1	Sample 2	Sample 3	Sample 4	Sample 5	Sample 6	Sample 7	Sample 8	Sample 9	Sample 10
SSEA-3+	58.2843	25.3733	86.879	65.8195	77.069	79.8688	84.0757	90.7315	85.9352	95.6188
C-KIT+	0.20025	0.041	1.11325	0.30775
C-KIT+CD45- %
	Sample 1	Sample 2	Sample 3	Sample 4	Sample 5	Sample 6	Sample 7	Sample 8	Sample 9	Sample 10	Sample 11	Sample 12
Right Atrium	-0.004	0.016	-0.0606667	0.077	0.002	0.133	0.01	0.014	0.01	0.026	0.077	0.022
Left Atrium	0.012	0.089	0.029	0.065	0.001	0.011	0.005	0.02	0.056	0.026
Right Ventricle	0.007	0.003	0.001	0.016	0.009	0.043	0.02	0.01	0.011	-0.001	0.088	0.004
Left Ventricle	0.001	0.008	-0.03	0.0155	0.015	0.017	0.024	0.031	0.019	0.005	0.025	0.011
HF	0.034375	0.00866667	0.0645	0.01375	0.0165	0.01125	0.0125	0.0615	0.01575
Donor	0.004	0.009	-0.000166667
HF, ischemic	0.014	0.062	0.016
HF, non-ischemic	0.034	0.0087	0.064	0.016	0.011	0.012
% of C-kit+CD45-
	Sample 1	Sample 2	Sample 3	Sample 4	Sample 5	Sample 6	Sample 7	Sample 8	Sample 9	Sample 10	Sample 11
CD144+	58.182	79.6593	50
CD34+	61.818	81.9687	57.9447	53.448	56.4657	25.3813	52.3383	73.5563	70.625	56.7313	59.2833
SSEA4+CD34-	4.01	0.49	0.17	0
SSEA4+CD34+	24.032	10.15	10.1	19.3855
CXCR4+	15.9375	10.3637	11.983	20.6713	2.8925	29.7347	19.5565
SP (% of all cells)
	Sample 1	Sample 2	Sample 3	Sample 4	Sample 5	Sample 6	Sample 7	Sample 8	Sample 9	Sample 10	Sample 11	Sample 12	Sample 13	Sample 14	Sample 15	Sample 16	Sample 17	Sample 18	Sample 19	Sample 20	Sample 21	Sample 22	Sample 23	Sample 24	Sample 25	Sample 26	Sample 27	Sample 28	Sample 29	Sample 30	Sample 31	Sample 32	Sample 33	Sample 34	Sample 35	Sample 36	Sample 37	Sample 38	Sample 39	Sample 40	Sample 41	Sample 42	Sample 43	Sample 44	Sample 45
No inhibitor	0.15	1.1	0.68	0.44	0.057	0.047	0.033	0.37	0.56	0.66	0.24	0.18	0.13	0.22	0.21	0.13	0.2	0.45	0.35	0.21	0.16	0.13	0.17	0.081	0.13	0.8	0.31	0.52	0.26	1.2	0.67	1.8	0.45	0.39	1.5	1.4	0.91	0.3	2.5	0.083	1.5	0.22	0.66	0.4	0.6
Verapamil	0.009	0.14	0.017	0.032	0.005	0.006	0.009	0.029	0.048	0.1	0.044	0.035	0.014	0.094	0.019	0.015	0.013	0.019	0.12	0.035	0.064	0.052	0.076	0.021	0.088	0.28	0.19	0.21	0.16	0.048	0.19	0.051	0.086	0.11	0.11	0.05	0.11	0.099	0.88	0.027	0.11	0.064	0.089	0.12	0.035
Na Azide + 2-D-deoxyglucose	0.025	0.021	0.009	0.021	0.054	0.046	0.048	0.17	0.37	0.061	0.023	0.027	0.012	0.036	0.052	0.026	0.059	0.011	0.021	0.018	0.029	0.13	0.085	0.022	0.09	1.5	0.62	2	2.2	0.039	0.18	0.046	0.18	0.12	0.11	0.14	0.086	0.24	0.18	0.036	0.29	0.039	0.036	0.038	0.1
FTC	0.52	3.9	1	0.7	0.19	0.053	0.024	0.54	0.99	0.78	0.29	0.23	0.29	0.28	0.25	0.22	0.31	0.51	0.26	0.22	0.18	0.22	0.3	0.22	0.28	1.2	0.67	0.82	0.33	1.3	0.74	2.2	0.71	3.2	1.9	1.1	0.95	1.8	0.17	0.78	0.33	0.67	0.82	0.75
SP Verapamil corrected %
	Sample 1	Sample 2	Sample 3	Sample 4	Sample 5	Sample 6	Sample 7	Sample 8	Sample 9	Sample 10	Sample 11	Sample 12
Right atrium	0.66	0.041	0.507	0.115	0.117	0.173	0.06	0.312	1.798	1.336	0.056	0.284
Left Atrium	0.145	0.195	0.431	0.074	0.516	1.181	0.28	0.203	0.161
Right ventricle	0.409	0.024	0.561	0.122	0.187	0.101	0.04	0.106	0.364	0.797	1.348	0.568
Left Ventricle	0.93	0.052	0.338	0.15	0.187	0.23	0.091	0.118	0.475	1.359	1.609	0.569
HF	0.1455	0.163667	0.23375	0.06625	0.263	0.9545	0.943	0.804	0.3955
Donor	0.536	0.039	0.468667
HF, ischemic	0.06625	0.804	0.3955
HF, non-ischemic	0.1455	0.163667	0.23375	0.263	0.9545	0.943
%CD45+ of SP cells
	Sample 1	Sample 2	Sample 3	Sample 4	Sample 5	Sample 6	Sample 7	Sample 8	Sample 9	Sample 10	Sample 11	Sample 12
Right atrium	62.5	95.625	36.673	86.097	19.122	64.05	56.886	98.164	83.333	60.215	73.185	98.714
Left Atrium	97.067	26.343	44.612	75.213	53.502	51.024	94.024	78.161	56.005	81.296
Right ventricle	65.867	87.1925	22.582	72.613	60.513	71.485	26.484	83.878	84.225	71.475	85.665
Left Ventricle	42.222	67.7485	24.989	70.679	62.742	37.324	24.365	79.412	81.167	61.783	78.267	88.719
HF	32.214	76.463	54.3975	56.5902	39.6897	88.8695	81.7215	62.3695	79.6033
Donor	81.467	52.361	69.2272
HF, ischemic	32.214	76.463	54.3975	39.6897	88.8695	81.7215
HF, non-ischemic	56.5902	62.3695	79.6033
% of SP CD45-
	Sample 1	Sample 2	Sample 3	Sample 4	Sample 5	Sample 6	Sample 7	Sample 8	Sample 9	Sample 10	Sample 11
SSEA-4+	7.4995	1.4555	7.5005
C-kit+	1.271	3.24075	6.9795	0.985	1.85725	9.349	1.09925	0.580333	0.19475	2.951	1.34225
% of SP CD45+
	Sample 1	Sample 2	Sample 3	Sample 4	Sample 5	Sample 6	Sample 7	Sample 8	Sample 9	Sample 10	Sample 11
SSEA-4+	8.79575	1.83625	4.8965
C-kit+	7.44675	3.43788	11.742	4.54167	4.55325	12.943	6.86725	4.1795	14.6677	15.5128	1.8585
